# Supplementary material for: OLFML2A Downregulation Inhibits Glioma Proliferation Through Suppression of Wnt/β-Catenin Signaling
Source: Front Oncol. 2021 Sep 28;11:717917. doi: 10.3389/fonc.2021.717917 (PMC8506028; doi:10.3389/fonc.2021.717917)
Supplement: Supplementary Table 2 — Canonical Pathways. [file Table_2.xlsx]

## Sheet: Canonical_Pathway
Ingenuity Canonical Pathways	-log(p-value)	Ratio	z-score	Molecules	Counts of AntibodyList
Role of BRCA1 in DNA Damage Response	10.8	0.35	-1.964	PBRM1,FANCM,BARD1,RBL1,CHEK1,RAD51,FANCB,FANCD2,RFC2,BRCA1,BRIP1,BLM,E2F2,E2F8,TOPBP1,FANCG,MDC1,PLK1,RFC5,NBN,MSH2,RFC4,CDKN1A,E2F1,FAAP24,BABAM2,FANCA,RFC3	3
Cell Cycle Control of Chromosomal Replication	10.6	0.411	NaN	MCM5,LIG1,MCM6,CDC45,MCM8,CDT1,POLA1,CDC6,ORC6,CDC7,CDK1,MCM4,MCM3,PCNA,PRIM1,MCM2,TOP2A,POLA2,PRIM2,CDK2,DBF4,ORC1,MCM7	6
Hereditary Breast Cancer Signaling	8.42	0.24	NaN	RAP1B,FANCM,PBRM1,RALA,PIK3R1,BARD1,CHEK1,PTEN,RAD51,FANCB,POLR2C,FANCD2,RFC2,AKT3,BLM,BRCA1,CDC25C,FANCG,TUBG1,RFC5,RAP1A,CDK1,CCNB1,NBN,PIK3R3,RRAS2,MSH2,GAB1,RFC4,H2AFX,E2F1,CDKN1A,FAAP24,PIK3CD,FANCA,RFC3	7
Molecular Mechanisms of Cancer	8.37	0.173	NaN	PRKACB,RAC2,WNT3,FZD3,SMAD3,PIK3R1,SUV39H1,RBL1,TGFBR2,PTK2,MYC,LAMTOR3,PAK1,BBC3,CAMK2D,RHOB,MAP3K7,HIPK2,BRCA1,WNT5B,E2F2,CDC25A,SMAD2,CCNE2,TFDP1,RAC1,AURKA,RAP1A,PIK3R3,MAX,GAB1,RHOA,E2F1,APH1B,LEF1,PIK3CD,PRKCH,NOTCH1,CDK2,RAP1B,RALA,PA2G4,BMP2,LRP6,CHEK1,SHC1,FANCD2,SOS1,PRKCE,SMAD4,AKT3,E2F8,CDC25C,ITGA2,GNAI1,MDM2,CDK1,BAK1,NBN,RRAS2,CDKN1A,RBPJ,CYCS,ELK1,LRP1,BCL2L11,WNT5A,CTNND1	23
Cell Cycle: G2/M DNA Damage Checkpoint Regulation	8.22	0.38	0.943	CDC25C,YWHAG,CCNB2,PLK1,MDM2,AURKA,CDK1,CHEK1,CCNB1,SKP2,KAT2B,CDKN1A,CKS1B,TOP2A,PKMYT1,BTRC,BORA,HIPK2,BRCA1	9
Mitotic Roles of Polo-Like Kinase	8.17	0.333	-1.5	KIF23,SMC3,CDC25C,ESPL1,CDC20,PLK3,PTTG1,PRC1,CDC7,CCNB2,PLK1,CDC23,CDK1,CCNB1,SMC1A,SLK,PLK4,PPP2R2B,FBXO5,PKMYT1,KIF11,CDC25A	6
Role of CHK Proteins in Cell Cycle Checkpoint Control	7.92	0.351	0.577	CDC25C,MDC1,PLK1,RFC5,CDK1,CHEK1,NBN,PCNA,RFC4,PPP2R2B,CDKN1A,E2F1,RFC2,CLSPN,BRCA1,E2F2,CDK2,E2F8,RFC3,CDC25A	6
Estrogen-mediated S-phase Entry	7.53	0.5	-2.887	CCNE2,TFDP1,RBL1,CDK1,SKP2,MYC,CCNA2,E2F1,CDKN1A,CDK2,E2F8,E2F2,CDC25A	5
ATM Signaling	7.2	0.265	-0.626	SUV39H1,CCNB2,CBX5,CHEK1,SMC1A,RAD51,USP7,FANCD2,BRCA1,BLM,CDC25A,SMC3,CDC25C,TOPBP1,MDC1,MDM2,CDK1,NBN,CCNB1,SMC2,H2AFX,CDKN1A,PPP2R2B,TP53BP1,CBX3,CDK2	7
Pancreatic Adenocarcinoma Signaling	6.99	0.242	0	RALA,PA2G4,SMAD3,SUV39H1,PIK3R1,RAD51,TGFBR2,HMOX1,SMAD4,AKT3,E2F2,E2F8,EGFR,SMAD2,TFDP1,RAC1,HBEGF,MDM2,STAT3,BIRC5,PIK3R3,GAB1,E2F1,CDKN1A,PIK3CD,PTGS2,ELK1,NOTCH1,CDK2	12
Mismatch Repair in Eukaryotes	5.93	0.562	NaN	PCNA,MSH2,RFC4,MSH3,RFC2,FEN1,RFC5,EXO1,RFC3	1
Glioma Signaling	5.89	0.225	-0.943	RAP1B,RALA,PA2G4,SUV39H1,PIK3R1,RBL1,PTEN,SHC1,CAMK2D,SOS1,AKT3,PRKCE,E2F2,E2F8,EGFR,TFDP1,MDM2,RAP1A,IGF2R,PIK3R3,CALM1 (includes others),RRAS2,GAB1,E2F1,CDKN1A,PIK3CD,PRKCH	7
Role of Tissue Factor in Cancer	5.68	0.215	NaN	RAP1B,CTGF,RALA,PIK3R1,PTEN,PAK1,F2RL1,CFL2,ITGAV,AKT3,CXCL1,MMP1,EGFR,CXCL8,CFL1,RAC1,HBEGF,RPS6KA5,RAP1A,PIK3R3,ARRB2,RRAS2,GAB1,LYN,IL1B,PIK3CD,CYR61,FGF5	10
p53 Signaling	5.51	0.225	0.447	PIK3R1,RRM2B,CHEK1,PTEN,CCNG1,BBC3,KAT2B,THBS1,AKT3,BRCA1,HIPK2,TP53INP1,TOPBP1,TIGAR,MDM2,BIRC5,TP53I3,PIK3R3,PCNA,GAB1,E2F1,CDKN1A,PIK3CD,CDK2,DRAM1	8
HGF Signaling	5.45	0.218	-1.877	RAP1B,RALA,PIK3R1,PTK2,ELF4,PAK1,SOS1,MAP3K7,PRKCE,AKT3,ETS1,MAP3K14,ITGA2,RAC1,STAT3,RAP1A,PIK3R3,MAP3K12,RRAS2,GAB1,CDKN1A,PRKCH,PIK3CD,PTGS2,ELK1,CDK2	8
Breast Cancer Regulation by Stathmin1	5.42	0.18	NaN	RAP1B,PRKACB,TUBA1B,RALA,PIK3R1,PPP1CB,TUBB,STMN1,ROCK2,SHC1,PAK1,CAMK2D,SOS1,PRKCE,GNG12,E2F8,E2F2,CCNE2,TUBB4B,TUBG1,RAC1,TUBA4A,GNAI1,ITPR1,RAP1A,CDK1,PIK3R3,CALM1 (includes others),RRAS2,GAB1,RHOA,PPP2R2B,E2F1,CDKN1A,GNB2,PIK3CD,PRKCH,CDK2	7
Cell Cycle: G1/S Checkpoint Regulation	5.27	0.269	1.291	CCNE2,TFDP1,PA2G4,SMAD3,SUV39H1,MDM2,RBL1,SKP2,MYC,MAX,CDKN1A,E2F1,SMAD4,BTRC,CDK2,E2F8,E2F2,CDC25A	6
Germ Cell-Sertoli Cell Junction Signaling	5.01	0.184	NaN	RAP1B,TUBA1B,RAC2,RALA,PIK3R1,WASL,TUBB,TGFBR2,PTK2,PAK1,RHOB,CFL2,MAP3K7,VCL,ACTG2,MAP3K14,CFL1,TUBB4B,TUBG1,ITGA2,RAC1,TUBA4A,RAP1A,PLS1,PIK3R3,MAP3K12,RRAS2,GAB1,ACTA2,RHOA,PIK3CD,CTNND1,NECTIN2	9
Chronic Myeloid Leukemia Signaling	4.93	0.214	NaN	RAP1B,RALA,TFDP1,PA2G4,SMAD3,SUV39H1,PIK3R1,MDM2,RBL1,RAP1A,PIK3R3,TGFBR2,MYC,RRAS2,GAB1,CDKN1A,CTBP2,E2F1,SOS1,AKT3,SMAD4,PIK3CD,E2F2,E2F8	7
Small Cell Lung Cancer Signaling	4.83	0.235	0.302	CCNE2,TFDP1,PA2G4,SUV39H1,PIK3R1,SKP2,PTEN,PIK3R3,PTK2,MYC,MAX,GAB1,TRAF4,E2F1,CKS1B,AKT3,PIK3CD,CYCS,PTGS2,CDK2	6
Glioblastoma Multiforme Signaling	4.75	0.185	-2.117	RAP1B,TSC1,RALA,WNT3,FZD3,PIK3R1,PTEN,MYC,SHC1,PLCE1,RHOB,SOS1,AKT3,E2F2,E2F8,WNT5B,EGFR,RAC1,MDM2,ITPR1,RAP1A,PIK3R3,RRAS2,GAB1,RHOA,CDKN1A,E2F1,PIK3CD,LEF1,CDK2,WNT5A	8
Neuregulin Signaling	4.68	0.223	-1.606	RAP1B,RALA,BTC,ERBIN,DCN,PIK3R1,ITGA2,HBEGF,TMEFF2,RAP1A,PTEN,MYC,PIK3R3,SHC1,RRAS2,SOS1,PRKCE,AKT3,PRKCH,ELK1,EGFR	5
Bladder Cancer Signaling	4.68	0.223	-2.333	RAP1B,CXCL8,RALA,TFDP1,PA2G4,FGF2,MMP14,SUV39H1,MDM2,RPS6KA5,RAP1A,FGF1,MYC,RRAS2,THBS1,CDKN1A,E2F1,MMP1,FGF5,EGFR,RASSF1	7
Prostate Cancer Signaling	4.54	0.214	NaN	RAP1B,CCNE2,RALA,TFDP1,PA2G4,SRD5A1,SUV39H1,PIK3R1,MDM2,RAP1A,PTEN,PIK3R3,RRAS2,GAB1,CDKN1A,SOS1,E2F1,NKX3-1,AKT3,PIK3CD,LEF1,CDK2	5
Glucocorticoid Receptor Signaling	4.47	0.148	NaN	PRKACB,HSPA14,SMAD3,PIK3R1,PBX1,TAF13,TGFBR2,HMGB1,CXCL3,HSPA4,PPP3R1,MAP3K7,SERPINE1,CXCL8,SMAD2,MAP3K14,RAC1,KRT80,STAT3,RAP1A,MED14,NCOA3,TAF9B,PIK3R3,GAB1,PIK3CD,KRT15,RAP1B,PBRM1,KRT34,RALA,HSPA6,SHC1,POLR2C,KAT2B,CCL2,SOS1,SMAD4,AKT3,FKBP5,MMP1,TAF5L,CHP1,RRAS2,KRT222,CDKN1A,IL1B,NFATC2,PTGS2,ELK1,TAF15	13
IGF-1 Signaling	4.43	0.205	-1	RAP1B,PRKACB,IGFBP6,IGFBP4,NEDD4,RALA,YWHAG,CTGF,PIK3R1,STAT3,RAP1A,PTK2,PIK3R3,SHC1,CSNK2A2,RRAS2,GAB1,SOS1,AKT3,PIK3CD,IGFBP1,ELK1,CYR61	3
FAK Signaling	4.41	0.21	NaN	RAP1B,ARHGAP26,RALA,CSK,HMMR,PIK3R1,ITGA2,RAC1,RAP1A,PTEN,PTK2,PIK3R3,PAK1,RRAS2,ACTA2,GAB1,SOS1,AKT3,PIK3CD,ACTG2,VCL,EGFR	5
DNA Double-Strand Break Repair by Homologous Recombination	4.28	0.5	NaN	RAD51,LIG1,GEN1,POLA1,ATRX,BRCA1,NBN	0
Rac Signaling	4.22	0.195	-2.711	RAP1B,ABI2,TIAM1,RALA,CFL1,PIK3R1,ITGA2,RAC1,RAP1A,ANK1,PIK3R3,PTK2,PAK1,RRAS2,CFL2,GAB1,RHOA,NCF2,CD44,PIK3CD,SH3RF1,ELK1,PIP4K2A,IQGAP3	5
GM-CSF Signaling	4.22	0.228	-0.728	ETS1,RAP1B,RUNX1,RALA,PIK3R1,STAT3,RAP1A,PIK3R3,SHC1,RRAS2,CAMK2D,GAB1,PPP3R1,SOS1,LYN,AKT3,PIK3CD,ELK1	4
Ephrin A Signaling	4.1	0.25	NaN	CFL1,PIK3R1,RAC1,EFNA4,EFNA1,PIK3R3,ROCK2,PTK2,PAK1,GAB1,CFL2,VAV3,RHOA,EPHA5,PIK3CD	3
GP6 Signaling Pathway	4.04	0.187	-0.6	RAP1B,PIK3R1,COL4A2,COL15A1,LAMC1,COL1A2,PTK2,COL6A1,LAMA1,AKT3,PRKCE,LAMA5,COL5A2,RAC1,COL4A3BP,ITPR1,LAMC2,LAMB2,PIK3R3,CALM1 (includes others),GAB1,COL6A3,LYN,PRKCH,PIK3CD	1
Epithelial Adherens Junction Signaling	4.03	0.18	NaN	RAP1B,TUBA1B,RALA,WASL,ACVR2B,TUBB,PTEN,TGFBR2,AKT3,ACTG2,VCL,ACVR1C,EGFR,TUBB4B,TUBG1,RAC1,TUBA4A,RAP1A,FGF1,RRAS2,ACTA2,RHOA,SSX2IP,LEF1,NOTCH1,CTNND1,NECTIN2	6
IL-3 Signaling	4.01	0.213	-1.606	RAP1B,RALA,PIK3R1,CHP1,RAC1,STAT3,RAP1A,PIK3R3,SHC1,PAK1,RRAS2,GAB1,PPP3R1,SOS1,PRKCE,AKT3,PRKCH,PIK3CD,ELK1	4
Antiproliferative Role of TOB in T Cell Signaling	3.83	0.346	NaN	TGFBR2,CCNA2,SMAD2,CCNE2,SMAD3,SMAD4,TOB1,CDK2,SKP2	6
Ephrin Receptor Signaling	3.82	0.168	-2.711	RAP1B,RAC2,RALA,PTPN13,EPHB2,WASL,ROCK2,PTK2,SHC1,PAK1,CFL2,SOS1,AKT3,GNG12,MAP3K14,CFL1,ITGA2,RAC1,GNAI1,STAT3,RAP1A,EFNA4,FGF1,EFNA1,WIPF1,RRAS2,RHOA,GNB2,EPHA5,MAP4K4	6
Actin Cytoskeleton Signaling	3.72	0.155	-1.567	RAP1B,RAC2,ABI2,RALA,FGF2,DIAPH3,PIK3R1,WASL,PPP1CB,ROCK2,PTK2,SHC1,PAK1,CFL2,SOS1,VCL,ACTG2,GNG12,IQGAP3,TIAM1,CFL1,WASF2,CSK,ITGA2,RAC1,RAP1A,FGF1,PIK3R3,RRAS2,GAB1,ACTA2,RHOA,VAV3,PIK3CD,PIP4K2A,FGF5	7
Regulation of IL-2 Expression in Activated and Anergic T Lymphocytes	3.71	0.209	NaN	RAP1B,SMAD2,RALA,SMAD3,CHP1,RAC1,TOB1,MALT1,RAP1A,TGFBR2,CALM1 (includes others),RRAS2,VAV3,PPP3R1,SOS1,NFATC2,SMAD4,ELK1	5
PTEN Signaling	3.67	0.184	1.964	RAP1B,RAC2,RALA,PIK3R1,ITGA2,RAC1,IGF2R,RAP1A,PTEN,TGFBR2,PIK3R3,PTK2,SHC1,CSNK2A2,RRAS2,NTRK3,CDKN1A,SOS1,AKT3,PIK3CD,BCL2L11,MAGI3,EGFR	9
Ovarian Cancer Signaling	3.63	0.173	-1.508	PRKACB,RAP1B,RALA,PA2G4,WNT3,FZD3,SUV39H1,PIK3R1,PTEN,RAD51,AKT3,BRCA1,WNT5B,EGFR,TFDP1,RAP1A,PIK3R3,RRAS2,MSH2,GAB1,E2F1,CD44,PIK3CD,LEF1,PTGS2,WNT5A	8
Cyclins and Cell Cycle Regulation	3.55	0.21	-3.051	CCNE2,TFDP1,PA2G4,SUV39H1,CCNB2,CDK1,CCNB1,SKP2,CCNA2,E2F1,CDKN1A,PPP2R2B,BTRC,CDK2,E2F8,E2F2,CDC25A	6
B Cell Receptor Signaling	3.55	0.16	-1.461	RAP1B,RAC2,RALA,PIK3R1,PTEN,PTK2,SHC1,CAMK2D,CFL2,PPP3R1,SOS1,MAP3K7,AKT3,ETS1,MAP3K14,CFL1,CSK,RAC1,MALT1,RAP1A,PIK3R3,CALM1 (includes others),MAP3K12,EBF1,RRAS2,GAB1,VAV3,LYN,NFATC2,PIK3CD,ELK1	8
IL-8 Signaling	3.53	0.158	-1.461	RAP1B,RAC2,RALA,PIK3R1,ROCK2,PTK2,HMOX1,RHOB,ITGAV,AKT3,PRKCE,CXCL1,GNG12,EGFR,CXCL8,RAC1,GNAI1,HBEGF,RAP1A,PIK3R3,ARRB2,RRAS2,GAB1,RHOA,NCF2,GNB2,PIK3CD,PRKCH,PTGS2,MAP4K4,IRAK4,IRAK2	7
PI3K Signaling in B Lymphocytes	3.52	0.176	-1.877	RAP1B,RALA,C3,ATF5,PIK3R1,CHP1,RAC1,ITPR1,MALT1,PLEKHA3,RAP1A,PTEN,CALM1 (includes others),RRAS2,CAMK2D,PLCE1,CD40,VAV3,PPP3R1,LYN,AKT3,NFATC2,PIK3CD,ELK1	3
Role of Macrophages, Fibroblasts and Endothelial Cells in Rheumatoid Arthritis	3.52	0.141	NaN	RAP1B,IL1A,RALA,WNT3,FGF2,FZD3,PIK3R1,LRP6,CEBPD,MYC,ROCK2,PLCE1,CAMK2D,CCL2,F2RL1,PPP3R1,TRAF4,MAP3K7,AKT3,PRKCE,MMP1,WNT5B,CXCL8,MAP3K14,MYD88,CHP1,RAC1,STAT3,RAP1A,C5,IL36B,PIK3R3,CALM1 (includes others),RRAS2,GAB1,RHOA,IL1B,NFATC2,LEF1,PIK3CD,PRKCH,IRAK4,LRP1,WNT5A,IRAK2	14
Regulation of the Epithelial-Mesenchymal Transition Pathway	3.51	0.159	NaN	RAP1B,RALA,WNT3,FGF2,FZD3,SMAD3,PIK3R1,TGFBR2,SOS1,SMAD4,AKT3,HMGA2,WNT5B,EGFR,ETS1,SMAD2,STAT3,RAP1A,FGF1,PIK3R3,RRAS2,GAB1,RHOA,APH1B,PIK3CD,DVL3,RBPJ,LEF1,NOTCH1,WNT5A,FGF5	13
Pyrimidine Deoxyribonucleotides De Novo Biosynthesis I	3.47	0.348	-1.414	TYMS,AK1,NME4,DUT,RRM2B,RRM2,DTYMK,RRM1	1
Melanoma Signaling	3.44	0.23	-1.155	RAP1B,RALA,MITF,PIK3R1,MDM2,RAP1A,PTEN,PIK3R3,RRAS2,GAB1,E2F1,CDKN1A,AKT3,PIK3CD	4
Non-Small Cell Lung Cancer Signaling	3.42	0.205	-1.069	RAP1B,RALA,TFDP1,PA2G4,PIK3R1,SUV39H1,ITPR1,RAP1A,PIK3R3,RRAS2,GAB1,E2F1,SOS1,AKT3,PIK3CD,EGFR,RASSF1	3
Cholecystokinin/Gastrin-mediated Signaling	3.36	0.187	-0.894	RAP1B,IL1A,RALA,ITPR1,RAP1A,IL36B,ROCK2,PTK2,SHC1,RRAS2,RHOB,RHOA,SOS1,CREM,PRKCE,IL1B,PRKCH,PTGS2,ELK1,EGFR	4
Factors Promoting Cardiogenesis in Vertebrates	3.33	0.196	NaN	SMAD2,CCNE2,WNT3,FZD3,BMP2,CDC6,LRP6,ACVR2B,NOG,TGFBR2,MAP3K7,PRKCE,SMAD4,PRKCH,LEF1,ACVR1C,LRP1,CDK2	5
GADD45 Signaling	3.27	0.368	NaN	PCNA,CCNE2,CDKN1A,BRCA1,CDK1,CDK2,CCNB1	4
DNA damage-induced 14-3-3σ Signaling	3.27	0.368	NaN	CCNE2,CCNB2,AKT3,BRCA1,CDK1,CDK2,CCNB1	2
GDP-glucose Biosynthesis	3.17	0.5	-0.447	HK1,HK2,PGM3,PGM2L1,PGM2	1
NF-κB Signaling	3.14	0.155	-0.928	RAP1B,PRKACB,IL1A,RALA,PIK3R1,BMP2,NGF,TGFBR2,MAP3K7,AKT3,EGFR,MAP3K14,MYD88,MALT1,RAP1A,IGF2R,IL36B,TAB3,PIK3R3,CSNK2A2,RRAS2,CD40,GAB1,NTRK3,IL1B,PIK3CD,BTRC,MAP4K4,IRAK4	7
CCR3 Signaling in Eosinophils	3.13	0.169	-1.941	RAP1B,RALA,CFL1,PIK3R1,RAC1,GNAI1,PPP1CB,ITPR1,RAP1A,PIK3R3,ROCK2,PLA2G4A,CALM1 (includes others),PAK1,RRAS2,GAB1,CFL2,RHOA,GNB2,PRKCE,PRKCH,PIK3CD,GNG12	3
Colorectal Cancer Metastasis Signaling	3	0.142	-1.3	RAP1B,PRKACB,RALA,WNT3,FZD3,MSH3,MMP14,SMAD3,PIK3R1,LRP6,MYC,TGFBR2,RHOB,SOS1,SMAD4,AKT3,MMP1,GNG12,WNT5B,EGFR,SMAD2,RAC1,STAT3,RAP1A,BIRC5,PIK3R3,RRAS2,MSH2,GAB1,RHOA,GNB2,PIK3CD,LEF1,PTGS2,LRP1,WNT5A	10
HMGB1 Signaling	3	0.165	-0.853	RAP1B,CXCL8,IL1A,RALA,PIK3R1,RAC1,RAP1A,HMGB1,PIK3R3,KAT6B,KAT2B,RRAS2,CCL2,RHOB,GAB1,RHOA,AKT3,IL1B,PIK3CD,SERPINE1,ELK1,IL11,PLAT	4
Thyroid Cancer Signaling	2.98	0.239	NaN	PPARG,RAP1B,MYC,CXCL8,SHC1,RALA,RRAS2,NTRK3,LEF1,NGF,RAP1A	2
PI3K/AKT Signaling	2.98	0.168	-0.688	RAP1B,TSC1,RHEB,RALA,YWHAG,PIK3R1,GDF15,ITGA2,MDM2,RAP1A,PTEN,PIK3R3,SHC1,RRAS2,GAB1,LIMS1,PPP2R2B,CDKN1A,SOS1,AKT3,PIK3CD,PTGS2	7
Protein Ubiquitination Pathway	2.95	0.14	NaN	CRYAB,HSPA14,CDC20,HSPA6,FBXW7,CDC23,UBE2S,USP39,USP48,USP3,HSPA4,USP7,USP13,UBE2B,USP42,UCHL5,NEDD4L,DNAJC22,BRCA1,DNAJC16,HSPA4L,NEDD4,DNAJC9,USP9X,MDM2,USP1,UBE2T,SKP2,USP31,UBE2D2,DNAJB11,UBR1,DNAJC18,BTRC,TAP2,VHL,UBE2C	3
Glucose and Glucose-1-phosphate Degradation	2.94	0.455	-0.447	HK1,HK2,PGM3,PGM2L1,PGM2	1
UDP-N-acetyl-D-galactosamine Biosynthesis II	2.94	0.455	-1.342	HK1,GNPNAT1,HK2,PGM3,UAP1	1
Oncostatin M Signaling	2.92	0.25	0	RAP1B,SHC1,RALA,RRAS2,SOS1,STAT3,ELK1,CHI3L1,RAP1A,MMP1	2
Acute Phase Response Signaling	2.9	0.153	-1.043	RAP1B,IL1A,RALA,PIK3R1,C1R,SHC1,HMOX1,SOD2,SOS1,MAP3K7,AKT3,SERPINA1,SERPINE1,NOLC1,MAP3K14,C3,MYD88,C1S,STAT3,RAP1A,IL36B,C5,PIK3R3,RRAS2,IL1B,PIK3CD,ELK1	6
NGF Signaling	2.87	0.168	-1.606	RAP1B,MAP3K14,RALA,PIK3R1,RAC1,RPS6KA5,NGF,RAP1A,PIK3R3,ROCK2,SHC1,MAP3K12,RRAS2,GAB1,RHOA,TRAF4,SOS1,MAP3K7,AKT3,PIK3CD,ELK1	5
VEGF Signaling	2.85	0.174	-1	RAP1B,RALA,PIK3R1,RAP1A,ELAVL1,EIF2S2,PIK3R3,ROCK2,PTK2,SHC1,RRAS2,ACTA2,GAB1,SOS1,AKT3,PIK3CD,ACTG2,VCL,EIF1AX	2
PEDF Signaling	2.84	0.183	-1.698	RAP1B,PPARG,RALA,WASF2,PIK3R1,RAC1,NGF,RAP1A,PIK3R3,ROCK2,RRAS2,SOD2,GAB1,RHOA,AKT3,PIK3CD,ELK1	1
Cancer Drug Resistance By Drug Efflux	2.83	0.218	NaN	RAP1B,PIK3R3,RALA,RRAS2,ABCG2,PIK3R1,AKT3,MDM2,PIK3CD,PTGS2,RAP1A,PTEN	4
Endometrial Cancer Signaling	2.81	0.2	-1.155	RAP1B,RALA,PIK3R1,RAP1A,PTEN,PIK3R3,MYC,RRAS2,GAB1,SOS1,AKT3,LEF1,PIK3CD,ELK1	2
HER-2 Signaling in Breast Cancer	2.78	0.181	NaN	RAP1B,TSC1,CCNE2,RALA,PIK3R1,MDM2,RAP1A,PIK3R3,RRAS2,GAB1,SOS1,CDKN1A,PRKCE,AKT3,PRKCH,PIK3CD,EGFR	4
RAN Signaling	2.76	0.353	NaN	KPNB1,KPNA5,TNPO1,RANBP1,KPNA2,KPNA1	0
Thrombopoietin Signaling	2.75	0.197	-0.535	RAP1B,RALA,PIK3R1,STAT3,RAP1A,PIK3R3,MYC,SHC1,RRAS2,GAB1,SOS1,PRKCE,PRKCH,PIK3CD	3
Macropinocytosis Signaling	2.73	0.184	-1.941	RAP1B,RALA,PIK3R1,RAC1,NGF,RAP1A,CSF1R,PIK3R3,PAK1,RAB5A,RRAS2,GAB1,RHOA,PRKCE,PRKCH,PIK3CD	2
fMLP Signaling in Neutrophils	2.7	0.163	-1.606	RAP1B,RALA,PIK3R1,CHP1,RAC1,GNAI1,ITPR1,RAP1A,PIK3R3,CALM1 (includes others),RRAS2,GAB1,PPP3R1,NCF2,GNB2,PRKCE,NFATC2,PRKCH,PIK3CD,ELK1,GNG12	2
Integrin Signaling	2.66	0.142	-2.043	RAP1B,RAC2,RALA,ARHGAP26,PIK3R1,WASL,PPP1CB,ITGA10,PTEN,PTK2,SHC1,PAK1,RHOB,SOS1,ITGAV,CAV1,AKT3,VCL,ACTG2,ITGA2,RAC1,RAP1A,PIK3R3,WIPF1,RRAS2,GAB1,ACTA2,LIMS1,RHOA,PIK3CD,TSPAN6	7
Leukocyte Extravasation Signaling	2.62	0.142	-1.512	RAP1B,RAC2,MMP14,PIK3R1,WASL,ROCK2,PTK2,CLDN4,PRKCE,VCL,ACTG2,DLC1,MMP1,ITK,ITGA2,RAC1,GNAI1,RAP1A,PIK3R3,F11R,WIPF1,GAB1,ACTA2,RHOA,VAV3,NCF2,CD44,PIK3CD,PRKCH,CTNND1	5
ERK/MAPK Signaling	2.55	0.142	-1.961	RAP1B,PRKACB,RAC2,RALA,PIK3R1,PPP1CB,PTK2,MYC,SHC1,LAMTOR3,ELF4,PAK1,SOS1,PRKCE,ETS1,PPARG,YWHAG,ITGA2,RAC1,RPS6KA5,STAT3,RAP1A,PIK3R3,PLA2G4A,RRAS2,GAB1,PPP2R2B,PIK3CD,ELK1	8
Virus Entry via Endocytic Pathways	2.53	0.164	NaN	RAP1B,FLNB,RAC2,RALA,AP1M2,PIK3R1,ITGA2,RAC1,RAP1A,PIK3R3,RRAS2,ACTA2,GAB1,CAV1,PRKCE,PRKCH,PIK3CD,ACTG2,CXADR	3
IL-17 Signaling	2.52	0.176	NaN	RAP1B,MAP3K14,CXCL8,RALA,PIK3R1,RAP1A,PIK3R3,RRAS2,CCL2,GAB1,MAP3K7,AKT3,CXCL1,PIK3CD,PTGS2,ELK1	6
ErbB2-ErbB3 Signaling	2.52	0.187	0	RAP1B,RALA,PIK3R1,STAT3,RAP1A,PTEN,PIK3R3,MYC,SHC1,RRAS2,GAB1,SOS1,PIK3CD,ELK1	4
Axonal Guidance Signaling	2.52	0.12	NaN	PRKACB,TUBA1B,RAC2,WNT3,EPHB2,FZD3,PIK3R1,WASL,TUBB,PTK2,ROCK2,SEMA6D,PAK1,PLCE1,CFL2,PPP3R1,ADAM23,ADAMTS5,WNT5B,GNG12,PAPPA,CFL1,RAC1,RAP1A,PIK3R3,ADAM12,GAB1,RHOA,GNB2,PRKCH,PIK3CD,RAP1B,RALA,BMP2,NGF,ABLIM1,SHC1,SOS1,ADAM19,PRKCE,AKT3,TUBB4B,CHP1,TUBG1,ITGA2,TUBA4A,GNAI1,EFNA4,EFNA1,WIPF1,RRAS2,NTRK3,NFATC2,EPHA5,WNT5A	11
Hepatic Fibrosis / Hepatic Stellate Cell Activation	2.51	0.144	NaN	CXCL8,SMAD2,IGFBP4,IL1A,COL5A2,CTGF,FGF2,SMAD3,KLF6,COL4A3BP,COL4A2,COL15A1,FGF1,TGFBR2,COL1A2,CXCL3,COL6A1,CCL2,COL6A3,ACTA2,CD40,LAMA1,SMAD4,IL1B,SERPINE1,MMP1,EGFR	9
IL-6 Signaling	2.49	0.157	0.655	RAP1B,CXCL8,MAP3K14,IL1A,RALA,PIK3R1,STAT3,RAP1A,IL36B,PIK3R3,SHC1,CSNK2A2,RRAS2,GAB1,SOS1,MAP3K7,AKT3,IL1B,PIK3CD,ELK1,MAP4K4	6
Myc Mediated Apoptosis Signaling	2.46	0.184	NaN	RAP1B,YWHAG,RALA,PIK3R1,RAP1A,PIK3R3,MYC,SHC1,RRAS2,GAB1,SOS1,AKT3,CYCS,PIK3CD	2
Glioma Invasiveness Signaling	2.46	0.184	-2.138	RAP1B,RALA,HMMR,PIK3R1,RAP1A,PIK3R3,PTK2,RRAS2,GAB1,RHOB,RHOA,ITGAV,CD44,PIK3CD	3
Role of Oct4 in Mammalian Embryonic Stem Cell Pluripotency	2.43	0.217	NaN	FAM208A,KDM5B,PPP1R8,CCNF,NR2F2,JARID2,SH3GLB1,BRCA1,ASH2L,PARP1	1
Fcγ Receptor-mediated Phagocytosis in Macrophages and Monocytes	2.43	0.172	-2	RAC2,PIK3R1,RAC1,PTEN,PIK3R3,MYO5A,HMOX1,PAK1,ACTA2,VAV3,LYN,VAMP3,PRKCE,AKT3,PRKCH,ACTG2	4
Paxillin Signaling	2.4	0.16	-1.213	RAP1B,RALA,CSK,PIK3R1,ITGA2,RAC1,ITGA10,RAP1A,PIK3R3,PTK2,PAK1,RRAS2,ACTA2,GAB1,SOS1,ITGAV,PIK3CD,ACTG2,VCL	4
Renin-Angiotensin Signaling	2.39	0.156	-1.606	RAP1B,PRKACB,RALA,PIK3R1,RAC1,ITPR1,STAT3,RAP1A,PIK3R3,PTK2,SHC1,PAK1,RRAS2,CCL2,GAB1,SOS1,PRKCE,PRKCH,PIK3CD,ELK1	5
Role of NANOG in Mammalian Embryonic Stem Cell Pluripotency	2.39	0.156	0	RAP1B,RALA,WNT3,FZD3,BMP2,PIK3R1,STAT3,RAP1A,PIK3R3,SHC1,RRAS2,RIF1,GAB1,SOS1,GATA6,AKT3,SMAD4,PIK3CD,WNT5B,WNT5A	7
14-3-3-mediated Signaling	2.38	0.153	-1.5	RAP1B,TSC1,TUBA1B,RALA,YWHAG,YAP1,TUBB4B,PIK3R1,TUBG1,TUBA4A,TUBB,RAP1A,PIK3R3,RRAS2,PLCE1,GAB1,PRKCE,AKT3,PRKCH,PIK3CD,ELK1	2
Iron homeostasis signaling pathway	2.38	0.153	NaN	ATP6V0E2,SMAD2,ABCB10,PCBP1,SMAD3,BMP2,GDF15,CYBRD1,STAT3,LYRM4,FAM96A,SKP2,HMOX1,SLC11A2,SMAD4,BTRC,ATP6V1G1,ATP6V1G2,IREB2,LRP1,EGFR	7
Thrombin Signaling	2.37	0.138	-1.8	RAP1B,F2RL2,RALA,PIK3R1,GNAI1,PPP1CB,ITPR1,GATA2,RAP1A,PTK2,PIK3R3,ROCK2,SHC1,RRAS2,CAMK2D,PLCE1,RHOB,GAB1,RHOA,SOS1,GNB2,PRKCE,AKT3,GATA6,PRKCH,PIK3CD,ELK1,GNG12,EGFR	3
Actin Nucleation by ARP-WASP Complex	2.37	0.194	-2.111	ROCK2,RAP1B,WIPF1,RALA,RRAS2,RHOB,RHOA,SOS1,WASL,ITGA2,RAC1,RAP1A	1
ErbB4 Signaling	2.36	0.179	-0.577	RAP1B,RALA,YAP1,PIK3R1,RAP1A,PIK3R3,SHC1,RRAS2,GAB1,SOS1,PRKCE,APH1B,PRKCH,PIK3CD	2
IL-2 Signaling	2.36	0.186	-0.577	RAP1B,RALA,PIK3R1,RAP1A,PIK3R3,SHC1,CSNK2A2,RRAS2,GAB1,SOS1,AKT3,PIK3CD,ELK1	2
STAT3 Pathway	2.35	0.165	-0.728	RAP1B,IL1A,RALA,FGF2,RAC1,STAT3,RAP1A,IGF2R,TGFBR2,MYC,MAP3K12,RRAS2,NTRK3,CDKN1A,IL1B,EGFR,CDC25A	6
p70S6K Signaling	2.34	0.152	-1.342	RAP1B,F2RL2,RALA,YWHAG,PIK3R1,GNAI1,RAP1A,PIK3R3,SHC1,RRAS2,PLCE1,F2RL1,GAB1,PPP2R2B,SOS1,LYN,PRKCE,AKT3,PRKCH,PIK3CD,EGFR	4
HIPPO signaling	2.32	0.172	0.333	TEAD4,SMAD2,SAV1,YWHAG,YAP1,WWTR1,SMAD3,MST1,PPP1CB,SKP2,PPP2R2B,CD44,SMAD4,BTRC,RASSF1	5
ErbB Signaling	2.31	0.163	-1.698	RAP1B,RALA,BTC,PIK3R1,HBEGF,RAP1A,PIK3R3,SHC1,PAK1,RRAS2,GAB1,SOS1,PRKCE,PRKCH,PIK3CD,ELK1,EGFR	4
dTMP De Novo Biosynthesis	2.31	0.6	NaN	TYMS,SHMT1,DHFR	0
Sumoylation Pathway	2.29	0.167	1.807	ETS1,SERBP1,DNMT3A,MDM2,RFC5,TDG,RNF4,PCNA,SAE1,RFC4,RHOB,RHOA,CTBP2,RFC2,SMAD4,RFC3	4
Aryl Hydrocarbon Receptor Signaling	2.23	0.149	-2.065	CCNE2,IL1A,NFIC,TFDP1,GSTA4,POLA1,MDM2,RBL1,RARG,NCOA3,CHEK1,MYC,CCNA2,ALDH2,CDKN1A,E2F1,IL1B,NFIB,DHFR,CDK2,MCM7	7
Protein Kinase A Signaling	2.23	0.12	-0.949	RAP1B,PRKACB,AKAP12,FLNB,PTPN13,SMAD3,PPP1CB,UBASH3B,CDC23,AKAP7,PTEN,CDKN3,TGFBR2,PTK2,AKAP2,ROCK2,PTPN4,PLCE1,CAMK2D,PHKB,PPP3R1,DUSP10,PRKCE,SMAD4,GNG12,CDC25A,PTPRE,CDC25C,YWHAG,CHP1,GNAI1,PDE4B,ITPR1,PTP4A1,PTPDC1,RAP1A,CALM1 (includes others),PTPRU,RHOA,CREM,GNB2,KDELR3,NFATC2,LEF1,PRKCH,PTGS2,ELK1,PTPRA	7
T Cell Receptor Signaling	2.21	0.157	NaN	RAP1B,RALA,CSK,PIK3R1,RAC1,MALT1,RAP1A,PIK3R3,CALM1 (includes others),RRAS2,GAB1,VAV3,PPP3R1,SOS1,NFATC2,PIK3CD,ELK1,ITK	2
Role of NFAT in Cardiac Hypertrophy	2.21	0.133	-1.732	RAP1B,PRKACB,RALA,PIK3R1,TGFBR2,SHC1,PLCE1,CAMK2D,PPP3R1,SOS1,MAP3K7,AKT3,PRKCE,CACNA2D3,GNG12,CHP1,GNAI1,ITPR1,RAP1A,PIK3R3,CALM1 (includes others),RRAS2,GAB1,GNB2,RCAN3,PIK3CD,PRKCH,SLC8A1,RCAN2,IL11	4
Ephrin B Signaling	2.2	0.178	-1.667	RAC2,CFL1,EPHB2,GNAI1,RAC1,ROCK2,PTK2,PAK1,CFL2,VAV3,RHOA,GNB2,GNG12	3
PAK Signaling	2.18	0.159	-0.775	RAP1B,RALA,CFL1,PIK3R1,ITGA2,WASL,RAC1,RAP1A,PIK3R3,PTK2,SHC1,PAK1,RRAS2,GAB1,CFL2,SOS1,PIK3CD	5
Guanine and Guanosine Salvage I	2.17	1	NaN	PNP,HPRT1	0
NRF2-mediated Oxidative Stress Response	2.14	0.136	-0.535	RAP1B,RALA,PIK3R1,GCLC,HMOX1,SOD2,MAP3K7,PRKCE,FOSL1,ACTG2,FKBP5,DNAJC16,DNAJC9,GSTA4,HERPUD1,RAP1A,PIK3R3,RRAS2,GAB1,ACTA2,DNAJB11,DNAJC18,PRKCH,PIK3CD,SQSTM1,ABCC4,EPHX1	3
IL-7 Signaling Pathway	2.13	0.165	-0.832	IL7R,MYC,PTK2,PIK3R3,SHC1,EBF1,GAB1,PIK3R1,SOS1,LYN,AKT3,PIK3CD,BAK1,CDK2,CDC25A	2
Telomerase Signaling	2.13	0.154	-1	ETS1,RAP1B,RALA,PIK3R1,RAP1A,PIK3R3,MYC,SHC1,ELF4,RRAS2,GAB1,PPP2R2B,E2F1,SOS1,CDKN1A,AKT3,PIK3CD,EGFR	5
Agrin Interactions at Neuromuscular Junction	2.1	0.173	-2.887	RAP1B,PTK2,LAMC1,RAC2,PAK1,RALA,RRAS2,ACTA2,ITGA2,RAC1,ACTG2,RAP1A,EGFR	4
SAPK/JNK Signaling	2.06	0.155	-0.243	RAP1B,RAC2,RALA,PIK3R1,RAC1,RAP1A,PIK3R3,SHC1,MAP3K12,RRAS2,GAB1,DUSP10,SOS1,MAP3K7,PIK3CD,ELK1,MAP4K4	4
LPS-stimulated MAPK Signaling	2.05	0.161	-2.324	RAP1B,MAP3K14,RALA,PIK3R1,RAC1,RAP1A,PIK3R3,PAK1,RRAS2,GAB1,MAP3K7,PRKCE,PRKCH,PIK3CD,ELK1	3
FLT3 Signaling in Hematopoietic Progenitor Cells	2.05	0.161	-0.258	RAP1B,RALA,PIK3R1,RPS6KA5,STAT3,RAP1A,PIK3R3,SHC1,RRAS2,GAB1,SOS1,AKT3,STAT2,PIK3CD,ELK1	5
TGF-β Signaling	2.05	0.161	-1.387	RAP1B,ZFYVE9,SMAD2,RALA,BMP2,SMAD3,ACVR2B,RAP1A,TGFBR2,RRAS2,SOS1,MAP3K7,SMAD4,SERPINE1,ACVR1C	6
EGF Signaling	2.04	0.176	0.577	PIK3R3,SHC1,CSNK2A2,GAB1,PIK3R1,SOS1,AKT3,PIK3CD,ITPR1,STAT3,ELK1,EGFR	4
UDP-N-acetyl-D-glucosamine Biosynthesis II	2.03	0.5	NaN	GNPNAT1,PGM3,UAP1	0
Sertoli Cell-Sertoli Cell Junction Signaling	2.03	0.136	NaN	PRKACB,RAP1B,TUBA1B,RALA,TUBB,PTEN,CLDN4,MAP3K7,AKT3,VCL,ACTG2,MAP3K14,TUBB4B,TUBG1,ITGA2,RAC1,TUBA4A,RAP1A,PLS1,F11R,MAP3K12,RRAS2,ACTA2,ELK1,NECTIN2	4
Cell Cycle Regulation by BTG Family Proteins	2.03	0.216	-1.633	CCNE2,CNOT7,PPP2R2B,E2F1,BTG2,CDK2,E2F2,E2F8	0
G Beta Gamma Signaling	2.02	0.15	-2.668	RAP1B,PRKACB,RALA,GNAI1,HBEGF,RAP1A,SHC1,PAK1,RRAS2,SOS1,GNB2,CAV1,PRKCE,AKT3,PRKCH,CACNA2D3,GNG12,EGFR	3
Chemokine Signaling	2	0.169	-1.941	RAP1B,RALA,CFL1,GNAI1,PPP1CB,RAP1A,ROCK2,PTK2,CALM1 (includes others),RRAS2,CAMK2D,CCL2,RHOA	2
Role of Osteoblasts, Osteoclasts and Chondrocytes in Rheumatoid Arthritis	2	0.129	NaN	IL1A,WNT3,FZD3,MMP14,PIK3R1,BMP2,LRP6,ACP5,PPP3R1,MAP3K7,SMAD4,AKT3,ADAMTS5,MMP1,WNT5B,MAP3K14,CHP1,ITGA2,CSF1R,IL36B,PIK3R3,CALM1 (includes others),GAB1,NFATC2,IL1B,PIK3CD,LEF1,LRP1,WNT5A,IL11	9
Remodeling of Epithelial Adherens Junctions	1.99	0.174	NaN	TUBA1B,RAB5A,RALA,RAB5C,ACTA2,TUBB4B,TUBG1,TUBA4A,ACTG2,VCL,TUBB,CTNND1	2
Mouse Embryonic Stem Cell Pluripotency	1.99	0.152	0.243	RAP1B,RALA,FZD3,PIK3R1,STAT3,RAP1A,PIK3R3,MYC,RRAS2,GAB1,SOS1,MAP3K7,AKT3,SMAD4,DVL3,PIK3CD,LEF1	5
PCP pathway	1.98	0.18	-1	ROCK2,NDP,RSPO3,WNT3,FZD3,RHOA,VANGL1,RAC1,DVL3,WNT5B,WNT5A	3
Erythropoietin Signaling	1.94	0.161	NaN	RAP1B,RALA,PIK3R1,RAP1A,PIK3R3,SHC1,RRAS2,GAB1,SOS1,PRKCE,AKT3,PRKCH,PIK3CD,ELK1	2
PDGF Signaling	1.92	0.156	-0.258	RAP1B,RALA,PIK3R1,STAT3,RAP1A,PIK3R3,MYC,SHC1,CSNK2A2,RRAS2,GAB1,SOS1,CAV1,PIK3CD,ELK1	3
iCOS-iCOSL Signaling in T Helper Cells	1.91	0.146	-1	CSK,PIK3R1,CHP1,RAC1,ITPR1,PLEKHA3,PTEN,PIK3R3,SHC1,CALM1 (includes others),CAMK2D,GAB1,CD40,PPP3R1,AKT3,NFATC2,PIK3CD,ITK	4
Renal Cell Carcinoma Signaling	1.89	0.159	-1.387	ETS1,RAP1B,RALA,PIK3R1,RAC1,RAP1A,PIK3R3,PAK1,RRAS2,GAB1,SOS1,AKT3,PIK3CD,VHL	3
Tec Kinase Signaling	1.89	0.135	-0.894	TNFRSF21,PIK3R1,ITGA2,GNAI1,STAT3,PIK3R3,PTK2,PAK1,RHOB,ACTA2,GAB1,VAV3,RHOA,TNFRSF25,LYN,GNB2,PRKCE,PRKCH,PIK3CD,STAT2,ACTG2,GNG12,ITK	6
Salvage Pathways of Pyrimidine Ribonucleotides	1.88	0.155	-3.357	APOBEC3B,NME4,UPP1,PLK1,TTK,CDK1,APOBEC3A,AK1,PAK1,PRKCE,UCK1,PRKCH,UCK2,NEK2,CDK2	3
Gαq Signaling	1.88	0.137	-1.789	RGS2,CSK,PIK3R1,CHP1,ITPR1,PIK3R3,ROCK2,CALM1 (includes others),HMOX1,RHOB,GAB1,PPP3R1,RHOA,GNB2,PRKCE,AKT3,NFATC2,PRKCH,PIK3CD,ARHGEF25,ELK1,GNG12	2
Regulation of Cellular Mechanics by Calpain Protease	1.88	0.175	-1.265	PTK2,RAP1B,CCNA2,RALA,RRAS2,ITGA2,VCL,RAP1A,CDK1,CDK2,EGFR	4
BER pathway	1.87	0.333	NaN	LIG1,PCNA,FEN1,PARP1	2
CXCR4 Signaling	1.86	0.135	-2.4	RAP1B,RALA,PIK3R1,RAC1,GNAI1,ITPR1,RAP1A,PIK3R3,ROCK2,PTK2,PAK1,RRAS2,RHOB,GAB1,RHOA,LYN,GNB2,PRKCE,AKT3,PRKCH,PIK3CD,ELK1,GNG12	2
Human Embryonic Stem Cell Pluripotency	1.86	0.14	NaN	SMAD2,WNT3,FZD3,FGF2,SMAD3,BMP2,PIK3R1,NGF,NOG,TGFBR2,PIK3R3,GAB1,NTRK3,S1PR1,AKT3,SMAD4,PIK3CD,LEF1,WNT5B,WNT5A	9
Adrenomedullin signaling pathway	1.85	0.13	-0.784	PRKACB,RAP1B,IL1A,RALA,PIK3R1,PTK2,SHC1,PLCE1,SOS1,AKT3,CFH,PPARG,TFAP2C,C3,CSK,ITPR1,RAP1A,IL36B,PIK3R3,CALM1 (includes others),MAX,RRAS2,GAB1,IL1B,PIK3CD,ELK1	3
Prolactin Signaling	1.85	0.157	-0.535	RAP1B,RALA,PIK3R1,STAT3,RAP1A,PIK3R3,MYC,SHC1,RRAS2,GAB1,SOS1,PRKCE,PRKCH,PIK3CD	3
JAK/Stat Signaling	1.85	0.157	0	RAP1B,RALA,PIK3R1,STAT3,RAP1A,PIK3R3,SHC1,RRAS2,GAB1,SOS1,CDKN1A,AKT3,STAT2,PIK3CD	5
Estrogen Receptor Signaling	1.85	0.142	NaN	RAP1B,MED13,RALA,TAF5L,MED30,HNRNPD,RAP1A,TAF13,MED14,NCOA3,TAF9B,SHC1,KAT2B,RRAS2,POLR2C,CTBP2,SOS1,IGFBP1,TAF15	1
ERK5 Signaling	1.84	0.167	-2.309	RAP1B,MYC,RALA,RRAS2,YWHAG,GAB1,FOSL1,RPS6KA5,NGF,WNK1,RAP1A,EGFR	2
TR/RXR Activation	1.84	0.153	NaN	AKR1C1/AKR1C2,UCP2,AKR1C3,PIK3R1,NRGN,MDM2,THRA,NCOA3,PIK3R3,SLC16A3,COL6A3,GAB1,AKT3,PIK3CD,RCAN2	2
Gap Junction Signaling	1.83	0.129	NaN	PRKACB,RAP1B,TUBA1B,RALA,PIK3R1,TUBB,PLCE1,PPP3R1,SOS1,CAV1,AKT3,PRKCE,ACTG2,EGFR,TUBB4B,TUBG1,TUBA4A,GNAI1,ITPR1,RAP1A,PIK3R3,RRAS2,GAB1,ACTA2,PRKCH,PIK3CD	3
Acute Myeloid Leukemia Signaling	1.81	0.152	-0.535	RAP1B,RUNX1,RALA,PIK3R1,STAT3,RAP1A,CSF1R,PIK3R3,MYC,RRAS2,GAB1,SOS1,AKT3,LEF1,PIK3CD	2
IL-15 Signaling	1.78	0.159	NaN	RAP1B,CXCL8,RALA,PIK3R1,STAT3,RAP1A,PIK3R3,PTK2,SHC1,RRAS2,GAB1,AKT3,PIK3CD	4
Mechanisms of Viral Exit from Host Cells	1.76	0.195	NaN	NEDD4,ACTA2,LMNB2,SH3GLB1,PRKCE,PRKCH,ACTG2,LMNB1	1
5-aminoimidazole Ribonucleotide Biosynthesis I	1.71	0.667	NaN	PPAT,GART	0
Angiopoietin Signaling	1.7	0.155	-2.333	RAP1B,RALA,PIK3R1,BIRC5,RAP1A,PIK3R3,PTK2,PAK1,RRAS2,GAB1,SOS1,AKT3,PIK3CD	2
AMPK Signaling	1.7	0.125	0.447	PBRM1,PRKACB,TSC1,PFKFB3,RAB1A,RAB9B,PIK3R1,CHRNA9,RAB8A,ELAVL1,PIK3R3,CCNA2,AK1,KAT2B,GAB1,PFKFB4,TBC1D1,PPM1B,PPP2R2B,CDKN1A,MAP3K7,AKT3,PPM1A,PIK3CD,CHRNA5,PPAT,CAMKK2	5
α-Adrenergic Signaling	1.7	0.151	-2.111	RAP1B,PRKACB,CALM1 (includes others),PHKB,RALA,RRAS2,GNB2,GNAI1,PRKCE,PRKCH,ITPR1,SLC8A1,RAP1A,GNG12	0
NF-κB Activation by Viruses	1.7	0.151	-1.604	RAP1B,MAP3K14,RALA,PIK3R1,ITGA2,RAP1A,PIK3R3,RRAS2,GAB1,ITGAV,PRKCE,AKT3,PRKCH,PIK3CD	3
Aldosterone Signaling in Epithelial Cells	1.68	0.131	0	ICMT,NEDD4,CRYAB,DNAJC9,HSPA14,PIK3R1,HSPA6,ITPR1,PIK3R3,HSPA4,PLCE1,GAB1,DNAJB11,SOS1,DNAJC18,PRKCE,PRKCH,PIK3CD,DNAJC22,DNAJC16,PIP4K2A,HSPA4L	1
UVA-Induced MAPK Signaling	1.67	0.143	-1.508	RAP1B,RALA,PIK3R1,PARP2,TNKS2,RPS6KA5,RAP1A,PARP1,PIK3R3,TNKS,RRAS2,PLCE1,GAB1,CYCS,PIK3CD,EGFR	4
VEGF Family Ligand-Receptor Interactions	1.66	0.149	-1.069	RAP1B,RALA,PIK3R1,RAP1A,PIK3R3,SHC1,PLA2G4A,RRAS2,GAB1,SOS1,PRKCE,AKT3,PIK3CD,PRKCH	2
Role of p14/p19ARF in Tumor Suppression	1.64	0.186	0	PIK3R3,GAB1,PIK3R1,E2F1,RAC1,MDM2,PIK3CD,UBTF	2
Airway Pathology in Chronic Obstructive Pulmonary Disease	1.64	0.375	NaN	CXCL8,CXCL3,MMP1	1
Salvage Pathways of Pyrimidine Deoxyribonucleotides	1.64	0.375	NaN	APOBEC3B,APOBEC3A,TK1	0
Isoleucine Degradation I	1.63	0.286	0	BCAT1,AUH,ACAD8,DLD	0
RAR Activation	1.62	0.126	NaN	PBRM1,PRKACB,SMAD2,AKR1C3,RDH10,SMAD3,CSK,BMP2,PIK3R1,NR2F2,RAC1,RARG,PARP1,PTEN,PIK3R3,CSNK2A2,KAT2B,PNRC1,PRKCE,AKT3,SMAD4,PRKCH,PIK3CD,MMP1	7
Neuroinflammation Signaling Pathway	1.61	0.116	1.414	PIK3R1,ACVR2B,IDE,NGF,TGFBR2,HMGB1,HMOX1,SOD2,CCL2,PPP3R1,CASP1,AKT3,CALB1,ACVR1C,CXCL8,MYD88,GLS,CHP1,BACE1,CSF1R,BIRC5,APP,PIK3R3,PLA2G4A,CD40,GAB1,NCF2,NFATC2,GLUL,APH1B,IL1B,PIK3CD,PTGS2,IRAK4,SLC6A12,IRAK2	10
GNRH Signaling	1.6	0.129	-2.683	RAP1B,PRKACB,MAP3K14,RALA,RAC1,GNAI1,HBEGF,ITPR1,RAP1A,PTK2,CALM1 (includes others),MAP3K12,PAK1,RRAS2,CAMK2D,SOS1,MAP3K7,PRKCE,PRKCH,ELK1,CACNA2D3,EGFR	3
Osteoarthritis Pathway	1.56	0.123	1.043	FZD3,FGF2,SMAD3,BMP2,HMGB1,TGFBR2,MTF1,CASP1,SMAD4,ADAMTS5,MMP1,PPARG,SMAD2,CXCL8,DDIT4,DCN,ITGA2,RAC1,GREM1,CASP2,IL1B,RBPJ,LEF1,PTGS2,NOTCH1,LRP1	12
CNTF Signaling	1.56	0.157	-0.302	RAP1B,PIK3R3,RALA,RRAS2,GAB1,PIK3R1,SOS1,PIK3CD,RPS6KA5,STAT3,RAP1A	3
Fc Epsilon RI Signaling	1.55	0.136	-1.698	RAP1B,RAC2,RALA,PIK3R1,RAC1,RAP1A,PIK3R3,PLA2G4A,RRAS2,GAB1,VAV3,SOS1,LYN,PRKCE,AKT3,PRKCH,PIK3CD	2
Telomere Extension by Telomerase	1.52	0.267	NaN	TNKS,HNRNPA1,TNKS2,NBN	0
Caveolar-mediated Endocytosis Signaling	1.52	0.155	NaN	FLNB,RAB5A,RAB5C,ACTA2,ITGA2,ITGAV,CAV1,FLOT1,ACTG2,ITGA10,EGFR	3
Polyamine Regulation in Colon Cancer	1.51	0.227	NaN	PPARG,MYC,MAX,MXD1,SAT1	0
PKCθ Signaling in T Lymphocytes	1.51	0.127	-1.342	RAP1B,MAP3K14,RAC2,RALA,PIK3R1,CHP1,RAC1,MALT1,RAP1A,PIK3R3,MAP3K12,RRAS2,CAMK2D,GAB1,VAV3,PPP3R1,SOS1,MAP3K7,NFATC2,PIK3CD,CACNA2D3	4
Role of Pattern Recognition Receptors in Recognition of Bacteria and Viruses	1.48	0.131	-0.277	CXCL8,IL1A,C3,MYD88,PIK3R1,OAS3,C5,PIK3R3,CLEC7A,GAB1,DDX58,CASP1,PRKCE,IL1B,MAVS,PRKCH,PIK3CD,IL11	7
Regulation of Actin-based Motility by Rho	1.48	0.144	-2.309	RAC2,WIPF1,PAK1,RHOB,CFL1,ACTA2,RHOA,WASL,ITGA2,RAC1,PPP1CB,ACTG2,PIP4K2A	4
Antiproliferative Role of Somatostatin Receptor 2	1.48	0.148	-1.265	RAP1B,PIK3R3,RALA,RRAS2,GAB1,PIK3R1,CDKN1A,GNB2,PIK3CD,ELK1,RAP1A,GNG12	2
Natural Killer Cell Signaling	1.46	0.133	NaN	RAP1B,RAC2,RALA,PIK3R1,RAC1,RAP1A,PIK3R3,SHC1,PAK1,RRAS2,GAB1,VAV3,SOS1,PRKCE,AKT3,PRKCH,PIK3CD	4
EIF2 Signaling	1.46	0.119	-1.414	RAP1B,RALA,ATF5,PIK3R1,PPP1CB,MYC,SHC1,RPS20,SOS1,AKT3,RPL39L,ACTG2,RPS2,RPL32,RPL37A,RAP1A,EIF2S2,PIK3R3,RRAS2,GAB1,ACTA2,HNRNPA1,PIK3CD,RPS25,EIF1AX,AGO4,RPLP0	2
Clathrin-mediated Endocytosis Signaling	1.45	0.121	NaN	EPS15,RAB5C,FGF2,EPHB2,PIK3R1,WASL,SH3GLB1,RAB5A,PPP3R1,SERPINA1,ACTG2,AP1M2,CHP1,USP9X,RAC1,MDM2,HIP1,FGF1,PIK3R3,CSNK2A2,ARRB2,GAB1,ACTA2,PIK3CD,FGF5	5
ILK Signaling	1.45	0.122	-1.342	FLNB,FBLIM1,CFL1,BMP2,PIK3R1,FERMT2,RPS6KA5,PTEN,MYC,PIK3R3,PTK2,RHOB,CFL2,ACTA2,GAB1,LIMS1,RHOA,PPP2R2B,AKT3,PIK3CD,LEF1,ACTG2,PTGS2,VCL	6
FGF Signaling	1.45	0.143	0.277	PIK3R3,GAB1,FGF2,PIK3R1,SOS1,RAC1,AKT3,PIK3CD,RPS6KA5,ITPR1,STAT3,FGF1,FGF5	4
GDNF Family Ligand-Receptor Interactions	1.44	0.146	-0.302	RAP1B,PIK3R3,SHC1,RALA,RRAS2,GAB1,PIK3R1,SOS1,RAC1,PIK3CD,ITPR1,RAP1A	2
BMP signaling pathway	1.44	0.146	-2.111	PRKACB,RAP1B,FST,RALA,RRAS2,BMP2,SOS1,MAP3K7,GREM1,SMAD4,RAP1A,NOG	3
Differential Regulation of Cytokine Production in Intestinal Epithelial Cells by IL-17A and IL-17F	1.44	0.217	NaN	IL1A,CCL2,IL1B,CXCL1,CSF3	3
Granzyme B Signaling	1.42	0.25	-2	LMNB2,CYCS,LMNB1,PARP1	2
PPAR Signaling	1.42	0.139	-0.535	RAP1B,PPARG,MAP3K14,IL1A,RALA,RAP1A,IL36B,SHC1,RRAS2,SOS1,MAP3K7,IL1B,PTGS2,MAP4K4	4
Neurotrophin/TRK Signaling	1.4	0.145	-0.302	RAP1B,PIK3R3,SHC1,RALA,RRAS2,GAB1,NTRK3,PIK3R1,SOS1,PIK3CD,NGF,RAP1A	2
Pyridoxal 5'-phosphate Salvage Pathway	1.4	0.154	-2.53	PDXK,PAK1,PNPO,PRKCE,PLK1,PRKCH,TTK,NEK2,CDK1,CDK2	3
RANK Signaling in Osteoclasts	1.39	0.137	-1.387	MAP3K14,MITF,PIK3R1,CHP1,PIK3R3,CALM1 (includes others),MAP3K12,GAB1,PPP3R1,MAP3K7,AKT3,NFATC2,PIK3CD,ELK1	3
CDP-diacylglycerol Biosynthesis I	1.36	0.208	-1.342	AGPAT4,LCLAT1,MBOAT2,LPGAT1,GPAT4	0
Wnt/β-catenin Signaling	1.34	0.122	-1.342	SOX4,WNT3,FZD3,LRP6,MDM2,ACVR2B,RARG,TGFBR2,MYC,CSNK2A2,PPP2R2B,MAP3K7,CD44,AKT3,DVL3,LEF1,BTRC,ACVR1C,LRP1,WNT5B,WNT5A	7
FcγRIIB Signaling in B Lymphocytes	1.34	0.141	-0.302	RAP1B,PIK3R3,SHC1,RALA,RRAS2,GAB1,PIK3R1,SOS1,LYN,PIK3CD,RAP1A,CACNA2D3	2
Toll-like Receptor Signaling	1.33	0.145	-0.302	MAP3K14,IL1A,MYD88,TRAF4,MAP3K7,IL1B,ELK1,MAP4K4,IRAK4,IRAK2,IL36B	4
Regulation of eIF4 and p70S6K Signaling	1.32	0.123	0.277	RAP1B,RALA,EIF4EBP2,PIK3R1,ITGA2,RAP1A,EIF2S2,PIK3R3,SHC1,RRAS2,RPS20,GAB1,PPP2R2B,SOS1,AKT3,RPS25,PIK3CD,RPS2,EIF1AX,AGO4	3
HIF1α Signaling	1.31	0.129	NaN	RAP1B,RALA,MMP14,PIK3R1,MDM2,RAP1A,SLC2A3,PIK3R3,RRAS2,GAB1,SLC2A14,AKT3,PIK3CD,LDHA,MMP1,VHL	2
Estrogen-Dependent Breast Cancer Signaling	1.3	0.14	-1.508	RAP1B,PIK3R3,RALA,RRAS2,GAB1,PIK3R1,AKT3,PIK3CD,ELK1,RAP1A,EGFR,HSD17B14	2
Role of JAK1 and JAK3 in γc Cytokine Signaling	1.29	0.143	NaN	RAP1B,IL7R,PIK3R3,SHC1,RALA,RRAS2,GAB1,PIK3R1,PIK3CD,STAT3,RAP1A	3
Apoptosis Signaling	1.29	0.135	1.508	RAP1B,MAP3K14,RALA,RAP1A,CDK1,BAK1,PARP1,RRAS2,CASP2,PRKCE,CYCS,MAP4K4,BCL2L11	4
Calcium Signaling	1.26	0.117	-2.5	RAP1B,PRKACB,ATP2B1,CHRNA9,CHP1,TPM3,TPM1,MCU,ITPR1,RAP1A,CALM1 (includes others),CAMK2D,ACTA2,PPP3R1,NFATC2,RCAN3,ASPH,CHRNA5,TPM4,SLC8A1,CACNA2D3,RCAN2,CAMKK2,ATP2B4	1
Endothelin-1 Signaling	1.26	0.117	-1.043	RAP1B,PAFAH1B2,RALA,ABHD3,PIK3R1,GNAI1,ITPR1,RAP1A,MYC,PIK3R3,SHC1,PLA2G4A,HMOX1,RRAS2,PLCE1,GAB1,CASP2,SOS1,CASP1,PRKCE,PRKCH,PIK3CD,PTGS2	5
PPARα/RXRα Activation	1.26	0.118	0.218	RAP1B,PRKACB,SMAD2,MAP3K14,RALA,SMAD3,ACVR2B,ADIPOR1,RAP1A,NCOA3,TGFBR2,SHC1,RRAS2,PLCE1,GK,GPD2,SOS1,MAP3K7,IL1B,SMAD4,ACVR1C,MAP4K4	6
Differential Regulation of Cytokine Production in Macrophages and T Helper Cells by IL-17A and IL-17F	1.25	0.222	NaN	CCL2,IL1B,CXCL1,CSF3	2
Valine Degradation I	1.25	0.222	0	BCAT1,AUH,ACAD8,DLD	0
Role of IL-17A in Arthritis	1.25	0.145	NaN	PIK3R3,CXCL8,CXCL3,GAB1,CCL2,PIK3R1,CXCL1,PIK3CD,PTGS2,MMP1	5
Trehalose Degradation II (Trehalase)	1.24	0.4	NaN	HK1,HK2	1
Protein Citrullination	1.24	0.4	NaN	PADI3,PADI1	0
Phosphatidylglycerol Biosynthesis II (Non-plastidic)	1.23	0.192	-1.342	AGPAT4,LCLAT1,MBOAT2,LPGAT1,GPAT4	0
Docosahexaenoic Acid (DHA) Signaling	1.21	0.154	NaN	PIK3R3,GAB1,PIK3R1,IL1B,AKT3,CYCS,PIK3CD,APP	2
Signaling by Rho Family GTPases	1.18	0.111	-1.46	DIAPH3,PIK3R1,WASL,ROCK2,PTK2,STMN1,PAK1,CFL2,RHOB,CIT,ACTG2,GNG12,NEDD4,CFL1,ITGA2,RAC1,GNAI1,PIK3R3,MAP3K12,WIPF1,GAB1,ACTA2,RHOA,NCF2,GNB2,PIK3CD,ELK1,PIP4K2A	5
Methylglyoxal Degradation III	1.18	0.211	0	AKR1C1/AKR1C2,AKR1C3,ZADH2,AKR1B10	0
Semaphorin Signaling in Neurons	1.17	0.151	NaN	PTK2,ROCK2,PAK1,CFL2,RHOB,CFL1,RHOA,RAC1	2
P2Y Purigenic Receptor Signaling Pathway	1.16	0.121	-2.324	RAP1B,PRKACB,RALA,PIK3R1,GNAI1,RAP1A,PIK3R3,MYC,RRAS2,PLCE1,GAB1,GNB2,PRKCE,AKT3,PRKCH,PIK3CD,GNG12	1
Role of NFAT in Regulation of the Immune Response	1.14	0.115	-1.147	RAP1B,RALA,PIK3R1,CHP1,GNAI1,ITPR1,RAP1A,PIK3R3,CALM1 (includes others),RRAS2,GAB1,PPP3R1,SOS1,LYN,GNB2,AKT3,NFATC2,RCAN3,PIK3CD,RCAN2,GNG12,ITK	2
eNOS Signaling	1.12	0.116	0	PRKACB,HSPA14,PIK3R1,CHRNA9,AQP11,HSPA6,ITPR1,PIK3R3,BDKRB2,CCNA2,HSPA4,CALM1 (includes others),AQP9,GAB1,CAV1,PRKCE,AKT3,PRKCH,PIK3CD,CHRNA5	2
Superpathway of Methionine Degradation	1.09	0.162	-0.816	SUV39H2,PRMT3,DLD,FTSJ1,CTH,BHMT2	0
Complement System	1.09	0.162	0	C1R,C3,C1S,CFI,CFH,C5	0
Death Receptor Signaling	1.09	0.129	-1.155	TNFRSF21,MAP3K14,TNKS,ACTA2,CASP2,PARP2,TNFRSF25,CYCS,TNKS2,ACTG2,MAP4K4,PARP1	3
Triacylglycerol Biosynthesis	1.09	0.152	-1.89	AGPAT4,LCLAT1,PLPP3,PLPPR4,MBOAT2,LPGAT1,GPAT4	0
Glycerol Degradation I	1.09	0.333	NaN	GK,GPD2	0
Thiamin Salvage III	1.08	1	NaN	TPK1	0
Glutamine Biosynthesis I	1.08	1	NaN	GLUL	0
Xanthine and Xanthosine Salvage	1.08	1	NaN	PNP	0
Sorbitol Degradation I	1.08	1	NaN	SORD	0
L-cysteine Degradation II	1.08	1	NaN	CTH	0
Adipogenesis pathway	1.07	0.119	NaN	PPARG,FZD3,FGF2,SMAD3,BMP2,NR2F2,CEBPD,FBXW7,FGF1,EBF1,KAT6B,KAT2B,EZH2,CTBP2,KLF3,WNT5A	6
Role of IL-17A in Psoriasis	1.07	0.231	NaN	CXCL8,CXCL3,CXCL1	2
Choline Biosynthesis III	1.07	0.231	NaN	HMOX1,CEPT1,PHKA1	0
Glycogen Degradation II	1.07	0.231	NaN	PGM3,PGM2L1,PGM2	0
Melanocyte Development and Pigmentation Signaling	1.06	0.125	-0.832	RAP1B,PRKACB,PIK3R3,SHC1,RALA,RRAS2,GAB1,MITF,PIK3R1,SOS1,PIK3CD,RPS6KA5,RAP1A	3
TREM1 Signaling	1.05	0.133	0	CXCL8,CXCL3,TREM1,CD40,CCL2,MYD88,CASP1,IL1B,AKT3,STAT3	5
mTOR Signaling	1.05	0.111	-2.065	RAP1B,TSC1,RHEB,RALA,DDIT4,PIK3R1,RAC1,RPS6KA5,RAP1A,PIK3R3,HMOX1,RRAS2,RHOB,GAB1,RPS20,RHOA,PPP2R2B,PRKCE,AKT3,RPS25,PRKCH,PIK3CD,RPS2	2
CREB Signaling in Neurons	1.04	0.11	-1.606	RAP1B,PRKACB,RALA,PIK3R1,GNAI1,ITPR1,RAP1A,PIK3R3,SHC1,CALM1 (includes others),RRAS2,CAMK2D,PLCE1,POLR2C,GAB1,SOS1,GNB2,PRKCE,AKT3,PRKCH,PIK3CD,ELK1,CACNA2D3,GNG12	2
Huntington's Disease Signaling	1.04	0.108	0.775	HSPA14,PIK3R1,HSPA6,NAPG,UBE2S,NGF,SHC1,HSPA4,POLR2C,SOS1,VAMP3,CASP1,AKT3,PRKCE,GNG12,EGFR,GLS,ITPR1,HIP1,TAF9B,PIK3R3,GAB1,CASP2,GNB2,PIK3CD,CYCS,PRKCH	5
IL-4 Signaling	1.04	0.126	NaN	RAP1B,PIK3R3,SHC1,RALA,RRAS2,GAB1,PIK3R1,SOS1,NFATC2,AKT3,PIK3CD,RAP1A	3
Sphingosine-1-phosphate Signaling	1.04	0.12	0	PIK3R1,RAC1,GNAI1,PIK3R3,PTK2,ACER3,PLCE1,GAB1,RHOB,CASP2,RHOA,S1PR1,CASP1,AKT3,PIK3CD	3
Sonic Hedgehog Signaling	1.01	0.167	NaN	PRKACB,DYRK1B,ARRB2,CDK1,CCNB1	2
Lymphotoxin β Receptor Signaling	1.01	0.134	0.333	PIK3R3,MAP3K14,GAB1,PIK3R1,TRAF4,AKT3,CYCS,CXCL1,PIK3CD	3
Xenobiotic Metabolism Signaling	0.995	0.105	NaN	RAP1B,IL1A,RALA,PIK3R1,HS2ST1,GCLC,CHST2,ALDH2,HMOX1,CAMK2D,MAP3K7,PRKCE,MAP3K14,GSTA4,UGT8,GRIP1,RAP1A,ESD,PIK3R3,MAP3K12,RRAS2,ANKRA2,GAB1,PPP2R2B,IL1B,PRKCH,PIK3CD,NDST2,ABCC3,NDST1,MAOA	3
DNA Double-Strand Break Repair by Non-Homologous End Joining	0.987	0.214	NaN	DCLRE1C,NBN,PARP1	1
Androgen Biosynthesis	0.987	0.214	NaN	AKR1C3,SRD5A1,HSD17B14	0
UVC-Induced MAPK Signaling	0.975	0.143	-2.646	RAP1B,RALA,RRAS2,PRKCE,PRKCH,RAP1A,EGFR	1
Role of MAPK Signaling in the Pathogenesis of Influenza	0.968	0.128	NaN	RAP1B,PAFAH1B2,PLA2G4A,RALA,RRAS2,CCL2,ABHD3,AKT3,PTGS2,RAP1A	2
IL-17A Signaling in Airway Cells	0.968	0.128	0.707	PIK3R3,CXCL3,GAB1,PIK3R1,MAP3K7,AKT3,CXCL1,PIK3CD,STAT3,PTEN	5
Ceramide Biosynthesis	0.966	0.286	NaN	SPTLC1,SPTLC3	0
Phosphatidylcholine Biosynthesis I	0.966	0.286	NaN	CEPT1,PHKA1	0
Adenine and Adenosine Salvage III	0.966	0.286	NaN	PNP,HPRT1	0
IL-10 Signaling	0.946	0.13	NaN	HMOX1,MAP3K14,IL1A,MAP3K7,IL1B,STAT3,ELK1,MAP4K4,IL36B	3
Ceramide Signaling	0.94	0.121	-1.732	RAP1B,PIK3R3,RALA,RRAS2,GAB1,PIK3R1,PPP2R2B,S1PR1,AKT3,CYCS,PIK3CD,RAP1A	1
p38 MAPK Signaling	0.926	0.117	-0.535	IL1A,HMGN1,RPS6KA5,IL36B,TGFBR2,MYC,PLA2G4A,MAX,DUSP10,MAP3K7,IL1B,ELK1,IRAK4,IRAK2	4
Gα12/13 Signaling	0.92	0.113	-2	RAP1B,F2RL2,RALA,PIK3R1,RAP1A,PIK3R3,PTK2,ROCK2,RRAS2,F2RL1,GAB1,VAV3,RHOA,AKT3,PIK3CD,ELK1	2
Glycogen Degradation III	0.917	0.2	NaN	PGM3,PGM2L1,PGM2	0
Amyloid Processing	0.905	0.137	NaN	PRKACB,CSNK2A2,BACE1,AKT3,APH1B,PRKCE,APP	2
CD28 Signaling in T Helper Cells	0.892	0.114	-0.775	PIK3R1,CSK,CHP1,RAC1,ITPR1,MALT1,PIK3R3,CALM1 (includes others),PAK1,GAB1,PPP3R1,AKT3,NFATC2,PIK3CD,ITK	3
Cysteine Biosynthesis III (mammalia)	0.882	0.167	-1	SUV39H2,PRMT3,FTSJ1,CTH	0
Retinoic acid Mediated Apoptosis Signaling	0.865	0.129	0.707	TNKS,PARP2,TNFRSF10C,TNFRSF10D,CYCS,TNKS2,RARG,PARP1	2
Purine Ribonucleosides Degradation to Ribose-1-phosphate	0.864	0.25	NaN	PNP,PGM2	0
Cardiac Hypertrophy Signaling	0.855	0.104	-2.294	RAP1B,PRKACB,MAP3K14,RALA,PIK3R1,CHP1,GNAI1,RAP1A,TGFBR2,PIK3R3,ROCK2,MAP3K12,CALM1 (includes others),RRAS2,PLCE1,RHOB,GAB1,PPP3R1,RHOA,SOS1,GNB2,MAP3K7,PIK3CD,ELK1,GNG12	3
Vitamin-C Transport	0.853	0.188	NaN	SELENOT,GLRX,SLC2A3	0
RhoA Signaling	0.844	0.113	-1.941	NEDD4,CFL1,ANLN,PPP1CB,ROCK2,PTK2,ACTA2,CFL2,PLEKHG5,RHOA,CIT,ACTG2,PIP4K2A,DLC1	1
RhoGDI Signaling	0.843	0.107	2.324	WASF2,CFL1,ITGA2,WASL,RAC1,GNAI1,GRIP1,ROCK2,PAK1,RHOB,ACTA2,CFL2,RHOA,CD44,GNB2,ACTG2,DLC1,PIP4K2A,GNG12	4
Tight Junction Signaling	0.832	0.108	NaN	PRKACB,F2RL2,TIAM1,VAPA,RAC1,NAPG,PTEN,TGFBR2,F11R,CLDN4,ACTA2,RHOA,PPP2R2B,VAMP3,AKT3,ACTG2,VCL,NECTIN2	2
Phospholipase C Signaling	0.813	0.102	-2.837	RAP1B,RALA,PPP1CB,HMOX1,SHC1,PLCE1,RHOB,PPP3R1,SOS1,PRKCE,GNG12,ITK,CHP1,ITGA2,RAC1,ITPR1,RAP1A,PLA2G4A,CALM1 (includes others),RRAS2,RHOA,LYN,GNB2,NFATC2,PRKCH	3
CDK5 Signaling	0.806	0.114	-1.508	PRKACB,RAP1B,LAMC1,LAMA5,RALA,RRAS2,PPP2R2B,ITGA2,LAMA1,PPP1CB,NGF,RAP1A	1
Synaptic Long Term Potentiation	0.806	0.111	-2.673	RAP1B,PRKACB,CALM1 (includes others),RALA,PLCE1,CAMK2D,RRAS2,PPP3R1,CHP1,PPP1CB,PRKCE,PRKCH,ITPR1,RAP1A	0
All-trans-decaprenyl Diphosphate Biosynthesis	0.801	0.5	NaN	PDSS1	0
Cysteine Biosynthesis/Homocysteine Degradation	0.801	0.5	NaN	CTH	0
Adenine and Adenosine Salvage I	0.801	0.5	NaN	PNP	0
Formaldehyde Oxidation II (Glutathione-dependent)	0.801	0.5	NaN	ESD	0
Glycine Biosynthesis I	0.801	0.5	NaN	SHMT1	0
Glutamine Degradation I	0.801	0.5	NaN	GLS	0
γ-linolenate Biosynthesis II (Animals)	0.794	0.176	NaN	ACSL3,ACSL4,FADS1	0
Phagosome Maturation	0.792	0.108	NaN	TUBA1B,ATP6V0E2,RAB5C,DCTN4,TUBB4B,TUBG1,TUBA4A,NAPG,TUBB,CTSF,RAB5A,CTSS,NCF2,VAMP3,ATP6V1G1,ATP6V1G2	1
Pyrimidine Ribonucleotides Interconversion	0.786	0.133	-0.816	AK1,NME4,HNRNPA1,RAD54L,BLM,ENTPD7	0
Hypoxia Signaling in the Cardiovascular System	0.785	0.12	0	UBE2D2,UBE2B,MDM2,LDHA,UBE2S,UBE2T,VHL,UBE2C,PTEN	2
Netrin Signaling	0.782	0.123	NaN	PRKACB,RAC2,PPP3R1,CHP1,RAC1,NFATC2,ABLIM1,CACNA2D3	2
Prostanoid Biosynthesis	0.779	0.222	NaN	PTGES,PTGS2	1
Leucine Degradation I	0.779	0.222	NaN	BCAT1,AUH	0
Interferon Signaling	0.764	0.139	1	IFITM3,IFIT1,STAT2,BAK1,MED14	2
UVB-Induced MAPK Signaling	0.756	0.121	-0.707	PIK3R3,GAB1,PIK3R1,PRKCE,PRKCH,PIK3CD,RPS6KA5,EGFR	3
Role of IL-17F in Allergic Inflammatory Airway Diseases	0.755	0.13	0.447	CXCL8,CCL2,IL1B,CXCL1,RPS6KA5,IL11	4
Unfolded protein response	0.753	0.125	NaN	PPARG,SEL1L,HSPA4,HSPA14,EDEM1,HSPA6,CEBPD	1
Glutamate Receptor Signaling	0.726	0.123	NaN	CALM1 (includes others),SLC1A4,GLS,GLUL,HOMER1,GRIP1,SLC1A1	0
Pyrimidine Ribonucleotides De Novo Biosynthesis	0.725	0.128	-0.816	AK1,NME4,HNRNPA1,RAD54L,BLM,ENTPD7	0
VDR/RXR Activation	0.715	0.115	1.633	IGFBP6,CDKN1A,MXD1,PRKCE,PRKCH,IGFBP1,CALB1,KLF4,NCOA3	2
Calcium Transport I	0.705	0.2	NaN	ATP2B1,ATP2B4	0
Glycine Betaine Degradation	0.705	0.2	NaN	SHMT1,BHMT2	0
CD40 Signaling	0.693	0.114	0	PIK3R3,MAP3K14,CD40,GAB1,PIK3R1,MAP3K7,PIK3CD,PTGS2,STAT3	4
Amyotrophic Lateral Sclerosis Signaling	0.69	0.108	-0.632	PIK3R3,RAB5A,PAK1,RAB5C,GAB1,PIK3R1,RAC1,CASP1,AKT3,GLUL,CYCS,PIK3CD	3
Gαi Signaling	0.668	0.106	1.265	PRKACB,RAP1B,RALA,GNAI1,STAT3,RAP1A,SHC1,RRAS2,SOS1,S1PR1,GNB2,CAV1,GNG12	2
Primary Immunodeficiency Signaling	0.668	0.122	NaN	IL7R,RFX5,DCLRE1C,CD40,TAP2,UNG	0
Inhibition of Matrix Metalloproteases	0.665	0.128	0	ADAM12,MMP14,RECK,MMP1,LRP1	0
Nitric Oxide Signaling in the Cardiovascular System	0.654	0.106	0	PRKACB,BDKRB2,PIK3R3,CALM1 (includes others),GAB1,PIK3R1,CAV1,AKT3,PRKCE,PRKCH,PIK3CD,ITPR1	1
Cardiomyocyte Differentiation via BMP Receptors	0.647	0.15	NaN	BMP2,MAP3K7,SMAD4	3
Inflammasome pathway	0.647	0.15	NaN	MYD88,CASP1,IL1B	2
IL-1 Signaling	0.644	0.109	-0.707	PRKACB,MAP3K14,IL1A,MYD88,GNB2,MAP3K7,GNAI1,IRAK4,GNG12,IRAK2	3
Glutathione Biosynthesis	0.643	0.333	NaN	GCLC	0
Tetrahydrobiopterin Biosynthesis I	0.643	0.333	NaN	GCH1	0
Methionine Salvage II (Mammalian)	0.643	0.333	NaN	BHMT2	0
Oxidized GTP and dGTP Detoxification	0.643	0.333	NaN	NUDT1	0
Tetrahydrobiopterin Biosynthesis II	0.643	0.333	NaN	GCH1	0
Assembly of RNA Polymerase II Complex	0.641	0.12	NaN	POLR2C,TAF5L,DR1,TAF13,TAF9B,TAF15	0
Purine Nucleotides De Novo Biosynthesis II	0.641	0.182	NaN	PPAT,GART	0
Insulin Receptor Signaling	0.635	0.102	0	RAP1B,PRKACB,TSC1,RALA,PIK3R1,PPP1CB,RAP1A,PTEN,PIK3R3,SHC1,RRAS2,GAB1,SOS1,AKT3,PIK3CD	3
MSP-RON Signaling Pathway	0.617	0.111	NaN	PIK3R3,GAB1,ACTA2,CCL2,PIK3R1,MST1,PIK3CD,ACTG2	2
Production of Nitric Oxide and Reactive Oxygen Species in Macrophages	0.601	0.0979	-0.243	RAP1B,MAP3K14,PIK3R1,RAC1,PPP1CB,RAP1A,PIK3R3,MAP3K12,RHOB,GAB1,RHOA,PPP2R2B,NCF2,MAP3K7,PRKCE,AKT3,PRKCH,SERPINA1,PIK3CD	2
Guanosine Nucleotides Degradation III	0.584	0.167	NaN	NT5E,PNP	0
Growth Hormone Signaling	0.574	0.106	-0.333	PIK3R3,GAB1,PIK3R1,PRKCE,PRKCH,PIK3CD,RPS6KA5,STAT3,ELK1	3
Methionine Degradation I (to Homocysteine)	0.567	0.136	NaN	SUV39H2,PRMT3,FTSJ1	0
Role of Hypercytokinemia/hyperchemokinemia in the Pathogenesis of Influenza	0.553	0.116	NaN	CXCL8,IL1A,CCL2,IL1B,IL36B	3
Type II Diabetes Mellitus Signaling	0.538	0.0974	0	PPARG,MAP3K14,ACSL3,PIK3R1,PKM,ADIPOR1,PIK3R3,GAB1,MAP3K7,PRKCE,AKT3,ACSL4,PRKCH,PIK3CD,CACNA2D3	2
Arsenate Detoxification I (Glutaredoxin)	0.535	0.25	NaN	PNP	0
Heme Degradation	0.535	0.25	NaN	HMOX1	0
PRPP Biosynthesis I	0.535	0.25	NaN	PRPS2	0
Branched-chain α-keto acid Dehydrogenase Complex	0.535	0.25	NaN	DLD	0
Spermine and Spermidine Degradation I	0.535	0.25	NaN	SAT1	0
Phenylethylamine Degradation I	0.535	0.25	NaN	ALDH2	0
Ascorbate Recycling (Cytosolic)	0.535	0.25	NaN	GLRX	0
Glutathione Redox Reactions II	0.535	0.25	NaN	GLRX	0
Glycerol-3-phosphate Shuttle	0.535	0.25	NaN	GPD2	0
Melatonin Degradation II	0.535	0.25	NaN	MAOA	0
Fatty Acid Activation	0.535	0.154	NaN	ACSL3,ACSL4	0
Urate Biosynthesis/Inosine 5'-phosphate Degradation	0.535	0.154	NaN	NT5E,PNP	0
NAD Phosphorylation and Dephosphorylation	0.535	0.154	NaN	NADK2,ACP5	0
Bile Acid Biosynthesis, Neutral Pathway	0.535	0.154	NaN	AKR1C1/AKR1C2,AKR1C3	0
Putrescine Degradation III	0.531	0.13	NaN	ALDH2,SAT1,MAOA	0
Calcium-induced T Lymphocyte Apoptosis	0.52	0.106	-1.89	CALM1 (includes others),PPP3R1,CHP1,NFATC2,PRKCE,PRKCH,ITPR1	1
Opioid Signaling Pathway	0.518	0.0931	-2.985	RAP1B,PRKACB,RAC2,RALA,RGS20,RAC1,GNAI1,RPS6KA5,ITPR1,RAP1A,MYC,CALM1 (includes others),ARRB2,RRAS2,CAMK2D,PPP3R1,SOS1,LYN,PRKCE,AKT3,PRKCH,ELK1,CACNA2D3	2
Inhibition of Angiogenesis by TSP1	0.512	0.118	NaN	TGFBR2,CD47,THBS1,AKT3	1
Retinoate Biosynthesis I	0.512	0.118	0	AKR1C3,RDH10,BMP2,AKR1B10	1
IL-9 Signaling	0.505	0.111	1.342	PIK3R3,GAB1,PIK3R1,PIK3CD,STAT3	2
TCA Cycle II (Eukaryotic)	0.498	0.125	NaN	DLD,SDHD,MDH2	0
Phenylalanine Degradation IV (Mammalian, via Side Chain)	0.49	0.143	NaN	ALDH2,MAOA	0
γ-glutamyl Cycle	0.49	0.143	NaN	GCLC,CHAC2	0
Coagulation System	0.486	0.114	0	BDKRB2,SERPINA1,SERPINE1,PLAT	0
IL-17A Signaling in Fibroblasts	0.486	0.114	NaN	CCL2,CEBPD,MAP3K7,MMP1	3
Dermatan Sulfate Biosynthesis (Late Stages)	0.482	0.109	0.447	CHST2,HS2ST1,DSEL,NDST2,NDST1	0
IL-17A Signaling in Gastric Cells	0.467	0.12	NaN	CXCL8,CXCL1,EGFR	3
Androgen Signaling	0.466	0.0949	-1.414	PRKACB,SMAD3,GNAI1,SHC1,CALM1 (includes others),HSPA4,KAT2B,POLR2C,GNB2,PRKCE,PRKCH,CACNA2D3,GNG12	2
Hepatic Cholestasis	0.466	0.0938	NaN	PRKACB,MAP3K14,CXCL8,IL1A,MYD88,IL36B,MAP3K7,PRKCE,IL1B,PRKCH,ABCC3,SLCO1B3,IRAK4,IRAK2,IL11	4
nNOS Signaling in Neurons	0.46	0.106	NaN	CALM1 (includes others),PPP3R1,CHP1,PRKCE,PRKCH	0
Creatine-phosphate Biosynthesis	0.456	0.2	NaN	MAP4K4	0
2-ketoglutarate Dehydrogenase Complex	0.456	0.2	NaN	DLD	0
Tetrahydrofolate Salvage from 5,10-methenyltetrahydrofolate	0.456	0.2	NaN	GART	0
Tetrapyrrole Biosynthesis II	0.456	0.2	NaN	HMBS	0
Lysine Degradation II	0.456	0.2	NaN	AADAT	0
Myo-inositol Biosynthesis	0.456	0.2	NaN	IMPA1	0
Lysine Degradation V	0.456	0.2	NaN	AADAT	0
2-oxobutanoate Degradation I	0.456	0.2	NaN	DLD	0
Citrulline-Nitric Oxide Cycle	0.456	0.2	NaN	ASS1	0
Tyrosine Degradation I	0.456	0.2	NaN	FAH	0
Folate Polyglutamylation	0.456	0.2	NaN	SHMT1	0
Neuropathic Pain Signaling In Dorsal Horn Neurons	0.455	0.0957	-0.905	PRKACB,PIK3R3,PLCE1,CAMK2D,GAB1,PIK3R1,PRKCE,PRKCH,PIK3CD,ITPR1,ELK1	1
Superpathway of Citrulline Metabolism	0.45	0.133	NaN	GLS,ASS1	0
Histidine Degradation VI	0.45	0.133	NaN	MICAL2,AMDHD1	0
Atherosclerosis Signaling	0.448	0.0945	NaN	COL1A2,PAFAH1B2,CXCL8,PLA2G4A,IL1A,CD40,CCL2,ABHD3,IL1B,SERPINA1,MMP1,IL36B	3
Dermatan Sulfate Biosynthesis	0.444	0.102	0.816	CHST2,HS2ST1,DSEL,NDST2,NDST1,CHPF2	0
Sirtuin Signaling Pathway	0.429	0.089	-0.229	TUBA1B,SUV39H1,NDUFB5,MYC,SOD2,GABARAPL1,NDUFS2,PPARG,PFKFB3,CXCL8,NEDD4,UCP2,GLS,TUBA4A,TIMM8B,STAT3,AGTRAP,NBN,APP,PARP1,TOMM22,E2F1,SDHD,TP53BP1,LDHA,BCL2L11	5
LPS/IL-1 Mediated Inhibition of RXR Function	0.426	0.0901	-0.378	IL1A,ACSL3,ACOX2,MYD88,GSTA4,HS2ST1,IL36B,CHST2,ALDH2,MAP3K7,IL1B,ACSL4,FABP5,PLTP,NDST2,ABCC3,NDST1,ABCC4,SLCO1B3,MAOA	3
Melatonin Signaling	0.416	0.0972	-1.134	PRKACB,CALM1 (includes others),PLCE1,CAMK2D,GNAI1,PRKCE,PRKCH	0
Basal Cell Carcinoma Signaling	0.416	0.0972	-0.816	WNT3,FZD3,BMP2,DVL3,LEF1,WNT5B,WNT5A	4
Chondroitin Sulfate Degradation (Metazoa)	0.414	0.125	NaN	HEXA,ARSB	0
Adenosine Nucleotides Degradation II	0.414	0.125	NaN	NT5E,PNP	0
D-myo-inositol (1,4,5)-Trisphosphate Biosynthesis	0.412	0.111	NaN	PLCE1,CDIPT,PIP4K2A	0
Phagosome Formation	0.401	0.0916	NaN	PIK3R3,CLEC7A,PLCE1,GAB1,SCARA3,RHOB,RHOA,PIK3R1,ITGA2,PRKCE,PRKCH,PIK3CD	2
Arginine Biosynthesis IV	0.394	0.167	NaN	ASS1	0
Pyruvate Fermentation to Lactate	0.394	0.167	NaN	LDHA	0
Urea Cycle	0.394	0.167	NaN	ASS1	0
Chondroitin and Dermatan Biosynthesis	0.394	0.167	NaN	CHPF2	0
Glycine Cleavage Complex	0.394	0.167	NaN	DLD	0
Selenocysteine Biosynthesis II (Archaea and Eukaryotes)	0.394	0.167	NaN	SEPSECS	0
Zymosterol Biosynthesis	0.394	0.167	NaN	LBR	0
Glycogen Biosynthesis II (from UDP-D-Glucose)	0.394	0.167	NaN	GYG1	0
Rapoport-Luebering Glycolytic Shunt	0.394	0.167	NaN	TIGAR	0
Mitochondrial L-carnitine Shuttle Pathway	0.382	0.118	NaN	ACSL3,ACSL4	0
Leptin Signaling in Obesity	0.38	0.093	0.816	PRKACB,PIK3R3,PLCE1,GAB1,PIK3R1,AKT3,PIK3CD,STAT3	2
Wnt/Ca+ pathway	0.376	0.0952	-0.816	PLCE1,FZD3,NFATC2,DVL3,WNT5B,WNT5A	4
Agranulocyte Adhesion and Diapedesis	0.37	0.0881	NaN	CXCL8,IL1A,MMP14,ITGA2,GNAI1,C5,IL36B,CXCL3,CLDN4,ACTA2,CCL2,IL1B,PODXL,CXCL1,ACTG2,CXCL2,MMP1	5
Superpathway of Serine and Glycine Biosynthesis I	0.344	0.143	NaN	SHMT1	0
Thioredoxin Pathway	0.344	0.143	NaN	SELENOT	0
Acetyl-CoA Biosynthesis I (Pyruvate Dehydrogenase Complex)	0.344	0.143	NaN	DLD	0
Ceramide Degradation	0.344	0.143	NaN	ACER3	0
Aspartate Degradation II	0.344	0.143	NaN	MDH2	0
Role of Wnt/GSK-3β Signaling in the Pathogenesis of Influenza	0.344	0.0909	-0.447	WNT3,FZD3,DVL3,LEF1,NCOA3,WNT5B,WNT5A	3
Retinol Biosynthesis	0.337	0.0952	0	AKR1C3,RDH10,PNLIPRP3,ESD	0
Systemic Lupus Erythematosus Signaling	0.336	0.0858	NaN	RAP1B,IL1A,RALA,PIK3R1,RAP1A,C5,IL36B,PIK3R3,BDKRB2,SNRPN,RRAS2,GAB1,CD40,CREM,SOS1,LYN,AKT3,IL1B,NFATC2,PIK3CD	3
Role of Cytokines in Mediating Communication between Immune Cells	0.334	0.0926	NaN	CXCL8,IL1A,IL1B,CSF3,IL36B	2
Triacylglycerol Degradation	0.334	0.0926	0.447	ABHD2,MGLL,NDST2,NDST1,PNLIPRP3	0
Ubiquinol-10 Biosynthesis (Eukaryotic)	0.325	0.105	NaN	MICAL2,ECHDC1	0
Purine Nucleotides Degradation II (Aerobic)	0.325	0.105	NaN	NT5E,PNP	0
Sperm Motility	0.319	0.0866	-2.111	PTK2,PRKACB,PAFAH1B2,PLA2G4A,CALM1 (includes others),PLCE1,ABHD3,PRKCE,PRKCH,PDE4B,ITPR1	0
Eicosanoid Signaling	0.319	0.0896	NaN	PAFAH1B2,PLA2G4A,PTGES,AKR1C3,ABHD3,PTGS2	1
Dopamine-DARPP32 Feedback in cAMP Signaling	0.311	0.0854	-2.309	PRKACB,CHP1,GNAI1,PPP1CB,PAWR,ITPR1,CALM1 (includes others),PLCE1,PPP3R1,CREM,PPP2R2B,PRKCE,PRKCH,CAMKK2	0
Reelin Signaling in Neurons	0.307	0.087	NaN	PIK3R3,PAFAH1B2,GAB1,PIK3R1,ITGA2,LYN,PIK3CD,APP	3
3-phosphoinositide Biosynthesis	0.305	0.0846	-1.213	CDC25C,PTPN13,PPP1R8,PIK3R1,PAWR,ACP5,PTEN,PIK3R3,GAB1,CDIPT,DUSP10,PIK3CD,RNGTT,PIP4K2A,NUDT1,EGFR,CDC25A	4
Histidine Degradation III	0.303	0.125	NaN	AMDHD1	0
Inositol Pyrophosphates Biosynthesis	0.303	0.125	NaN	IP6K2	0
Superoxide Radicals Degradation	0.303	0.125	NaN	SOD2	0
Tryptophan Degradation to 2-amino-3-carboxymuconate Semialdehyde	0.303	0.125	NaN	KYNU	0
Sphingomyelin Metabolism	0.303	0.125	NaN	SGMS2	0
4-1BB Signaling in T Lymphocytes	0.302	0.0938	NaN	MAP3K14,TNFRSF9,TNFSF9	0
Fatty Acid β-oxidation I	0.302	0.0938	NaN	ACSL3,AUH,ACSL4	0
The Visual Cycle	0.301	0.1	NaN	AKR1C3,RDH10	0
Chondroitin Sulfate Biosynthesis	0.291	0.0877	1.342	CHST2,HS2ST1,NDST2,NDST1,CHPF2	0
iNOS Signaling	0.288	0.0889	NaN	CALM1 (includes others),MYD88,IRAK4,IRAK2	1
Synaptic Long Term Depression	0.281	0.0833	-2.324	PAFAH1B2,RAP1B,RALA,ABHD3,GNAI1,ITPR1,RAP1A,PLA2G4A,RRAS2,PLCE1,PPP2R2B,LYN,PRKCE,PRKCH,CACNA2D3	0
Granulocyte Adhesion and Diapedesis	0.274	0.0829	NaN	CXCL8,IL1A,MMP14,ITGA2,GNAI1,CSF3,C5,IL36B,CXCL3,CLDN4,CCL2,IL1B,CXCL1,CXCL2,MMP1	5
Antioxidant Action of Vitamin C	0.269	0.0833	1.342	PAFAH1B2,PLA2G4A,HMOX1,PLCE1,SELENOT,ABHD3,SLC2A14,GLRX,SLC2A3	0
Sphingosine and Sphingosine-1-phosphate Metabolism	0.268	0.111	NaN	ACER3	0
Phosphatidylethanolamine Biosynthesis II	0.268	0.111	NaN	CEPT1	0
Citrulline Biosynthesis	0.268	0.111	NaN	GLS	0
Heme Biosynthesis II	0.268	0.111	NaN	HMBS	0
Folate Transformations I	0.268	0.111	NaN	SHMT1	0
DNA Methylation and Transcriptional Repression Signaling	0.267	0.0882	NaN	HIST1H4C,DNMT3A,DNMT1	0
Fatty Acid α-oxidation	0.258	0.0909	NaN	ALDH2,PTGS2	1
TWEAK Signaling	0.251	0.0857	NaN	MAP3K14,TNFRSF25,CYCS	0
Nucleotide Excision Repair Pathway	0.251	0.0857	NaN	ERCC6,POLR2C,RAD23B	0
Hematopoiesis from Pluripotent Stem Cells	0.246	0.0833	NaN	CXCL8,IL1A,CSF3,IL11	2
Ketolysis	0.238	0.1	NaN	OXCT1	0
IL-22 Signaling	0.221	0.0833	NaN	AKT3,STAT3	1
Role of JAK1, JAK2 and TYK2 in Interferon Signaling	0.221	0.0833	NaN	STAT2,STAT3	2
Superpathway of D-myo-inositol (1,4,5)-trisphosphate Metabolism	0.221	0.0833	NaN	IMPA1,PTEN	1
Cleavage and Polyadenylation of Pre-mRNA	0.191	0.0833	NaN	PAPOLA	0
Assembly of RNA Polymerase I Complex	0.191	0.0833	NaN	UBTF	0
Hematopoiesis from Multipotent Stem Cells	0.191	0.0833	NaN	CSF3	0
Pregnenolone Biosynthesis	0.191	0.0833	NaN	MICAL2	0
LXR/RXR Activation	0	0.0661	0	IL1A,C3,CCL2,IL1B,SERPINA1,PLTP,PTGS2,IL36B	3
Mitochondrial Dysfunction	0	0.0643	NaN	SOD2,UCP2,GPD2,NDUFB5,BACE1,SDHD,NDUFS2,APH1B,CYCS,MAOA,APP	2
FXR/RXR Activation	0	0.0714	NaN	PPARG,IL1A,C3,IL1B,AKT3,SERPINA1,PLTP,SLCO1B3,IL36B	1
PXR/RXR Activation	0	0.0769	NaN	PRKACB,AKT3,IGFBP1,ABCC3,SLCO1B3	0
Activation of IRF by Cytosolic Pattern Recognition Receptors	0	0.0635	0	CD40,DDX58,MAVS,STAT2	3
IL-12 Signaling and Production in Macrophages	0	0.0822	NaN	PPARG,PIK3R3,CD40,GAB1,MYD88,PIK3R1,MST1,AKT3,PRKCE,PRKCH,SERPINA1,PIK3CD	2
Role of RIG1-like Receptors in Antiviral Innate Immunity	0	0.0455	NaN	DDX58,MAVS	2
Role of PKR in Interferon Induction and Antiviral Response	0	0.0488	NaN	MAP3K7,CYCS	1
MIF Regulation of Innate Immunity	0	0.0465	NaN	PLA2G4A,PTGS2	1
CCR5 Signaling in Macrophages	0	0.0737	-1	CALM1 (includes others),GNB2,GNAI1,PRKCE,PRKCH,CACNA2D3,GNG12	0
Cytotoxic T Lymphocyte-mediated Apoptosis of Target Cells	0	0.0312	NaN	CYCS	0
CD27 Signaling in Lymphocytes	0	0.0755	0	MAP3K12,MAP3K14,MAP3K7,CYCS	1
CTLA4 Signaling in Cytotoxic T Lymphocytes	0	0.0707	NaN	PIK3R3,AP1M2,GAB1,PIK3R1,PPP2R2B,AKT3,PIK3CD	1
Induction of Apoptosis by HIV1	0	0.082	-0.447	MAP3K14,BBC3,SLC25A3,CYCS,BAK1	1
B Cell Activating Factor Signaling	0	0.0732	NaN	MAP3K14,NFATC2,ELK1	1
IL-15 Production	0	0.0357	NaN	PTK2	0
T Helper Cell Differentiation	0	0.0411	NaN	TGFBR2,CD40,STAT3	2
Dendritic Cell Maturation	0	0.0773	0	MAP3K14,IL1A,MYD88,PIK3R1,CD58,IL36B,PIK3R3,COL1A2,PLCE1,CD40,GAB1,AKT3,IL1B,PIK3CD,STAT2	4
Cellular Effects of Sildenafil (Viagra)	0	0.0611	NaN	PRKACB,CALM1 (includes others),PLCE1,ACTA2,PPP1CB,ACTG2,PDE4B,ITPR1	0
Relaxin Signaling	0	0.0823	-1	RAP1B,PRKACB,PIK3R3,GAB1,PIK3R1,GNB2,GNAI1,AKT3,PIK3CD,PDE4B,ELK1,RAP1A,GNG12	1
Corticotropin Releasing Hormone Signaling	0	0.0791	-1.414	PRKACB,RAP1B,CALM1 (includes others),GNAI1,PRKCE,PRKCH,ITPR1,PTGS2,ELK1,RAP1A,CACNA2D3	1
Type I Diabetes Mellitus Signaling	0	0.045	-1.342	MAP3K14,MYD88,MAP3K7,IL1B,CYCS	2
Allograft Rejection Signaling	0	0.0118	NaN	CD40	0
Autoimmune Thyroid Disease Signaling	0	0.0208	NaN	CD40	0
Graft-versus-Host Disease Signaling	0	0.0625	NaN	IL1A,IL1B,IL36B	1
G Protein Signaling Mediated by Tubby	0	0.0625	NaN	GNB2,GNG12	0
Communication between Innate and Adaptive Immune Cells	0	0.0526	NaN	CXCL8,IL1A,CD40,IL1B,IL36B	2
Crosstalk between Dendritic Cells and Natural Killer Cells	0	0.0674	NaN	CAMK2D,CD40,ACTA2,ACTG2,MICA,NECTIN2	0
Cdc42 Signaling	0	0.0719	-1.508	WIPF1,PAK1,RALA,CFL2,CFL1,DIAPH3,WASL,ITGA2,EXOC5,PPP1CB,ITK,IQGAP3	3
April Mediated Signaling	0	0.0769	NaN	MAP3K14,NFATC2,ELK1	1
Altered T Cell and B Cell Signaling in Rheumatoid Arthritis	0	0.0556	NaN	MAP3K14,IL1A,CD40,IL1B,IL36B	1
B Cell Development	0	0.0556	NaN	IL7R,CD40	0
Neuroprotective Role of THOP1 in Alzheimer's Disease	0	0.05	-0.447	PRKACB,C1R,TMPRSS15,PRSS23,IDE,APP	1
Granzyme A Signaling	0	0.05	NaN	HMGB2	0
Nur77 Signaling in T Lymphocytes	0	0.0678	NaN	CALM1 (includes others),PPP3R1,CHP1,CYCS	0
TNFR1 Signaling	0	0.08	-2	MAP3K14,PAK1,CASP2,CYCS	2
TNFR2 Signaling	0	0.0333	NaN	MAP3K14	0
Role of PI3K/AKT Signaling in the Pathogenesis of Influenza	0	0.0759	0.816	PIK3R3,GAB1,PIK3R1,GNAI1,AKT3,PIK3CD	1
MIF-mediated Glucocorticoid Regulation	0	0.0571	NaN	PLA2G4A,PTGS2	1
Tumoricidal Function of Hepatic Natural Killer Cells	0	0.0417	NaN	CYCS	0
Intrinsic Prothrombin Activation Pathway	0	0.0238	NaN	COL1A2	0
Assembly of RNA Polymerase III Complex	0	0.0769	NaN	GTF3A	0
Role of JAK2 in Hormone-like Cytokine Signaling	0	0.0588	NaN	SHC1,STAT3	2
Role of JAK family kinases in IL-6-type Cytokine Signaling	0	0.04	NaN	STAT3	1
Transcriptional Regulatory Network in Embryonic Stem Cells	0	0.0741	NaN	RIF1,HIST1H4C,GATA6,STAT3	1
nNOS Signaling in Skeletal Muscle Cells	0	0.0488	NaN	CALM1 (includes others),CACNA2D3	0
Heparan Sulfate Biosynthesis	0	0.0723	0	CHST2,HS2ST1,EXT1,NDST2,EXTL2,NDST1	0
NAD biosynthesis II (from tryptophan)	0	0.0667	NaN	KYNU	0
Dopamine Degradation	0	0.0541	NaN	ALDH2,MAOA	0
Heparan Sulfate Biosynthesis (Late Stages)	0	0.0789	0	CHST2,HS2ST1,EXT1,NDST2,EXTL2,NDST1	0
Glutaryl-CoA Degradation	0	0.0625	NaN	L3HYPDH	0
tRNA Splicing	0	0.0476	NaN	PDE4B,TSEN2	0
D-myo-inositol-5-phosphate Metabolism	0	0.0741	-1.732	CDC25C,PLCE1,PTPN13,PPP1R8,DUSP10,PAWR,ACP5,PIP4K2A,RNGTT,CDC25A,PTEN,NUDT1	2
NAD Salvage Pathway II	0	0.0769	NaN	NT5E,ACP5	0
Phospholipases	0	0.0806	-1.342	PAFAH1B2,PLA2G4A,HMOX1,PLCE1,ABHD3	0
Estrogen Biosynthesis	0	0.0488	NaN	AKR1C3,HSD17B14	0
Oleate Biosynthesis II (Animals)	0	0.0769	NaN	FADS1	0
Tryptophan Degradation X (Mammalian, via Tryptamine)	0	0.08	NaN	ALDH2,MAOA	0
Cholesterol Biosynthesis I	0	0.0769	NaN	LBR	0
Glutathione-mediated Detoxification	0	0.0323	NaN	GSTA4	0
tRNA Charging	0	0.0769	NaN	WARS2,TARSL2,VARS	0
Dermatan Sulfate Degradation (Metazoa)	0	0.0588	NaN	HEXA	0
D-myo-inositol (1,4,5,6)-Tetrakisphosphate Biosynthesis	0	0.0694	-1.265	CDC25C,PTPN13,PPP1R8,DUSP10,PAWR,ACP5,RNGTT,CDC25A,PTEN,NUDT1	2
Superpathway of Inositol Phosphate Compounds	0	0.0805	-1.147	CDC25C,PTPN13,PPP1R8,PIK3R1,PAWR,ACP5,PTEN,PIK3R3,PLCE1,GAB1,CDIPT,DUSP10,PIK3CD,IP6K2,RNGTT,PIP4K2A,NUDT1,EGFR,CDC25A	4
D-myo-inositol (1,3,4)-trisphosphate Biosynthesis	0	0.0526	NaN	PTEN	1
Serotonin Degradation	0	0.026	NaN	ALDH2,MAOA	0
D-myo-inositol (3,4,5,6)-tetrakisphosphate Biosynthesis	0	0.0694	-1.265	CDC25C,PTPN13,PPP1R8,DUSP10,PAWR,ACP5,RNGTT,CDC25A,PTEN,NUDT1	2
3-phosphoinositide Degradation	0	0.0633	-1.265	CDC25C,PTPN13,PPP1R8,DUSP10,PAWR,ACP5,RNGTT,CDC25A,PTEN,NUDT1	2
D-myo-inositol (1,4,5)-trisphosphate Degradation	0	0.0556	NaN	IMPA1	0
Tryptophan Degradation III (Eukaryotic)	0	0.08	NaN	L3HYPDH,KYNU	0
Glycolysis I	0	0.0385	NaN	PKM	0
Cholesterol Biosynthesis II (via 24,25-dihydrolanosterol)	0	0.0769	NaN	LBR	0
Gluconeogenesis I	0	0.0385	NaN	MDH2	0
Histamine Degradation	0	0.0526	NaN	ALDH2	0
Chondroitin Sulfate Biosynthesis (Late Stages)	0	0.0816	1	CHST2,HS2ST1,NDST2,NDST1	0
Cholesterol Biosynthesis III (via Desmosterol)	0	0.0769	NaN	LBR	0
Superpathway of Melatonin Degradation	0	0.0143	NaN	MAOA	0
Stearate Biosynthesis I (Animals)	0	0.0682	NaN	ACSL3,ZADH2,ACSL4	0
Noradrenaline and Adrenaline Degradation	0	0.05	NaN	ALDH2,MAOA	0
Acetone Degradation I (to Methylglyoxal)	0	0.0333	NaN	ZADH2	0
Oxidative Ethanol Degradation III	0	0.0476	NaN	ALDH2	0
Ethanol Degradation IV	0	0.04	NaN	ALDH2	0
Ethanol Degradation II	0	0.027	NaN	ALDH2	0
Superpathway of Cholesterol Biosynthesis	0	0.0357	NaN	LBR	0
Gαs Signaling	0	0.0636	-2.236	PRKACB,RGS2,GNB2,ADORA2B,ELK1,RAP1A,GNG12	0
Oxidative Phosphorylation	0	0.0367	-1	NDUFB5,SDHD,NDUFS2,CYCS	0
Parkinson's Signaling	0	0.0625	NaN	CYCS	0
Cardiac β-adrenergic Signaling	0	0.078	1.342	PRKACB,AKAP2,AKAP12,PPP2R2B,GNB2,PPP1CB,PDE4B,PKIA,SLC8A1,AKAP7,GNG12	0
GABA Receptor Signaling	0	0.0211	NaN	CACNA2D3,SLC6A12	0
Antigen Presentation Pathway	0	0.0526	NaN	TAPBP,TAP2	0
Serotonin Receptor Signaling	0	0.0465	NaN	GCH1,MAOA	0
Phototransduction Pathway	0	0.0189	NaN	PRKACB	0
Dopamine Receptor Signaling	0	0.0649	NaN	PRKACB,GCH1,PPP2R2B,PPP1CB,MAOA	0
cAMP-mediated signaling	0	0.0746	-0.832	AKAP12,PRKACB,RGS2,GNAI1,PDE4B,STAT3,RAP1A,AKAP7,AKAP2,LAMTOR3,CALM1 (includes others),CAMK2D,PPP3R1,CREM,S1PR1,ADORA2B,PKIA	1
Notch Signaling	0	0.0789	NaN	APH1B,RBPJ,NOTCH1	1
G-Protein Coupled Receptor Signaling	0	0.0745	NaN	RAP1B,PRKACB,RGS2,RALA,PIK3R1,GNAI1,STAT3,PDE4B,RAP1A,PIK3R3,SHC1,LAMTOR3,RRAS2,CAMK2D,GAB1,SOS1,S1PR1,PRKCE,AKT3,PIK3CD,ADORA2B	3
GPCR-Mediated Integration of Enteroendocrine Signaling Exemplified by an L Cell	0	0.0685	0	PRKACB,PLCE1,NMB,GNAI1,ITPR1	0
GPCR-Mediated Nutrient Sensing in Enteroendocrine Cells	0	0.0714	-2.121	PRKACB,PLCE1,GNAI1,PRKCE,PRKCH,ITPR1,CACNA2D3,GNG12	0
Gustation Pathway	0	0.0325	NaN	PRKACB,P2RY8,PDE4B,ITPR1,CACNA2D3	0
autophagy	0	0.0645	NaN	STX17,CTSS,SQSTM1,CTSF	1
Th1 and Th2 Activation Pathway	0	0.0703	NaN	TGFBR2,PIK3R3,CD40,GAB1,PIK3R1,S1PR1,NFATC2,APH1B,PIK3CD,ACVR2B,STAT3,ACVR1C,NOTCH1	5
Th1 Pathway	0	0.0667	1.414	PIK3R3,CD40,GAB1,PIK3R1,NFATC2,APH1B,PIK3CD,STAT3,NOTCH1	4
Th2 Pathway	0	0.08	0	PIK3R3,TGFBR2,CD40,GAB1,PIK3R1,S1PR1,NFATC2,APH1B,PIK3CD,ACVR2B,NOTCH1,ACVR1C	4

## Sheet: Detail
Ingenuity Canonical Pathways	-log(p-value)	Ratio	z-score	Molecules	Entrez Gene Name	Location	Type(s)	Corrected_p-value	P value	Regulation	FCAbsolute	Fold_Change	Log_FC
Role of BRCA1 in DNA Damage Response	10.8	0.35	-1.964	PBRM1	polybromo 1	Nucleus	other	2.40503e-10	2.38295e-11	down	2.41944	-2.41944	-1.27467
Role of BRCA1 in DNA Damage Response	10.8	0.35	-1.964	FANCM	Fanconi anemia complementation group M	Nucleus	enzyme	2.30427e-09	3.23397e-10	down	2.42262	-2.42262	-1.27657
Role of BRCA1 in DNA Damage Response	10.8	0.35	-1.964	BARD1	BRCA1 associated RING domain 1	Nucleus	transcription regulator	3.00508e-13	6.36883e-15	down	4.49696	-4.49696	-2.16895
Role of BRCA1 in DNA Damage Response	10.8	0.35	-1.964	RBL1	RB transcriptional corepressor like 1	Nucleus	transcription regulator	3.07616e-11	2.02175e-12	down	4.46325	-4.46325	-2.15809
Role of BRCA1 in DNA Damage Response	10.8	0.35	-1.964	CHEK1	checkpoint kinase 1	Nucleus	kinase	2.46521e-11	1.54037e-12	down	2.13696	-2.13696	-1.09556
Role of BRCA1 in DNA Damage Response	10.8	0.35	-1.964	RAD51	RAD51 recombinase	Nucleus	enzyme	1.16977e-10	1.00897e-11	down	3.02816	-3.02816	-1.59844
Role of BRCA1 in DNA Damage Response	10.8	0.35	-1.964	FANCB	Fanconi anemia complementation group B	Nucleus	other	7.81498e-09	1.29732e-09	down	3.2648	-3.2648	-1.707
Role of BRCA1 in DNA Damage Response	10.8	0.35	-1.964	FANCD2	Fanconi anemia complementation group D2	Nucleus	other	6.97483e-13	1.85889e-14	down	5.83752	-5.83752	-2.54536
Role of BRCA1 in DNA Damage Response	10.8	0.35	-1.964	RFC2	replication factor C subunit 2	Nucleus	other	1.60771e-13	2.81277e-15	down	2.70409	-2.70409	-1.43514
Role of BRCA1 in DNA Damage Response	10.8	0.35	-1.964	BRCA1	BRCA1, DNA repair associated	Nucleus	transcription regulator	4.5988e-14	5.66637e-16	down	5.1073	-5.1073	-2.35256
Role of BRCA1 in DNA Damage Response	10.8	0.35	-1.964	BRIP1	BRCA1 interacting protein C-terminal helicase 1	Nucleus	enzyme	8.75244e-09	1.47526e-09	down	3.29814	-3.29814	-1.72165
Role of BRCA1 in DNA Damage Response	10.8	0.35	-1.964	BLM	Bloom syndrome RecQ like helicase	Nucleus	enzyme	2.55154e-12	9.33122e-14	down	3.84316	-3.84316	-1.94229
Role of BRCA1 in DNA Damage Response	10.8	0.35	-1.964	E2F2	E2F transcription factor 2	Nucleus	transcription regulator	3.34586e-10	3.51386e-11	down	3.41045	-3.41045	-1.76996
Role of BRCA1 in DNA Damage Response	10.8	0.35	-1.964	E2F8	E2F transcription factor 8	Nucleus	transcription regulator	1.64503e-12	5.40792e-14	down	11.3347	-11.3347	-3.50267
Role of BRCA1 in DNA Damage Response	10.8	0.35	-1.964	TOPBP1	DNA topoisomerase II binding protein 1	Nucleus	other	5.2947e-12	2.29693e-13	down	2.34192	-2.34192	-1.22769
Role of BRCA1 in DNA Damage Response	10.8	0.35	-1.964	FANCG	Fanconi anemia complementation group G	Nucleus	other	7.11104e-12	3.30796e-13	down	2.99105	-2.99105	-1.58065
Role of BRCA1 in DNA Damage Response	10.8	0.35	-1.964	MDC1	mediator of DNA damage checkpoint 1	Nucleus	other	2.93106e-12	1.09812e-13	down	3.42942	-3.42942	-1.77796
Role of BRCA1 in DNA Damage Response	10.8	0.35	-1.964	PLK1	polo like kinase 1	Nucleus	kinase	1.88547e-13	3.51993e-15	down	5.89328	-5.89328	-2.55907
Role of BRCA1 in DNA Damage Response	10.8	0.35	-1.964	RFC5	replication factor C subunit 5	Nucleus	enzyme	1.86224e-13	3.46685e-15	down	2.61168	-2.61168	-1.38498
Role of BRCA1 in DNA Damage Response	10.8	0.35	-1.964	NBN	nibrin	Nucleus	other	2.24397e-11	1.37465e-12	down	2.58637	-2.58637	-1.37093
Role of BRCA1 in DNA Damage Response	10.8	0.35	-1.964	MSH2	mutS homolog 2	Nucleus	enzyme	3.73685e-12	1.49042e-13	down	3.9616	-3.9616	-1.98608
Role of BRCA1 in DNA Damage Response	10.8	0.35	-1.964	RFC4	replication factor C subunit 4	Nucleus	other	4.83131e-15	2.72308e-17	down	4.08615	-4.08615	-2.03074
Role of BRCA1 in DNA Damage Response	10.8	0.35	-1.964	CDKN1A	cyclin dependent kinase inhibitor 1A	Nucleus	kinase	9.84455e-16	2.41106e-18	up	3.53342	3.53342	1.82107
Role of BRCA1 in DNA Damage Response	10.8	0.35	-1.964	E2F1	E2F transcription factor 1	Nucleus	transcription regulator	6.51307e-13	1.7026e-14	down	3.8997	-3.8997	-1.96336
Role of BRCA1 in DNA Damage Response	10.8	0.35	-1.964	FAAP24	Fanconi anemia core complex associated protein 24	Nucleus	other	9.24038e-08	2.10731e-08	down	2.11843	-2.11843	-1.08299
Role of BRCA1 in DNA Damage Response	10.8	0.35	-1.964	BABAM2	BRISC and BRCA1 A complex member 2	Cytoplasm	other	2.19631e-11	1.33372e-12	down	2.19185	-2.19185	-1.13215
Role of BRCA1 in DNA Damage Response	10.8	0.35	-1.964	FANCA	Fanconi anemia complementation group A	Nucleus	other	7.18068e-11	5.62657e-12	down	2.5961	-2.5961	-1.37635
Role of BRCA1 in DNA Damage Response	10.8	0.35	-1.964	RFC3	replication factor C subunit 3	Nucleus	enzyme	6.23484e-15	3.97529e-17	down	4.68574	-4.68574	-2.22828
Cell Cycle Control of Chromosomal Replication	10.6	0.411	NaN	MCM5	minichromosome maintenance complex component 5	Nucleus	enzyme	2.18587e-12	7.75451e-14	down	4.9016	-4.9016	-2.29325
Cell Cycle Control of Chromosomal Replication	10.6	0.411	NaN	LIG1	DNA ligase 1	Nucleus	enzyme	2.3436e-09	3.29455e-10	down	2.02619	-2.02619	-1.01877
Cell Cycle Control of Chromosomal Replication	10.6	0.411	NaN	MCM6	minichromosome maintenance complex component 6	Nucleus	enzyme	9.05047e-13	2.55287e-14	down	5.37049	-5.37049	-2.42505
Cell Cycle Control of Chromosomal Replication	10.6	0.411	NaN	CDC45	cell division cycle 45	Nucleus	other	2.74805e-15	1.27556e-17	down	8.63299	-8.63299	-3.10986
Cell Cycle Control of Chromosomal Replication	10.6	0.411	NaN	MCM8	minichromosome maintenance 8 homologous recombination repair factor	Nucleus	enzyme	1.32783e-09	1.71185e-10	down	2.65703	-2.65703	-1.40981
Cell Cycle Control of Chromosomal Replication	10.6	0.411	NaN	CDT1	chromatin licensing and DNA replication factor 1	Nucleus	other	2.05025e-12	7.11968e-14	down	6.79599	-6.79599	-2.76468
Cell Cycle Control of Chromosomal Replication	10.6	0.411	NaN	POLA1	DNA polymerase alpha 1, catalytic subunit	Nucleus	enzyme	8.48752e-14	1.25765e-15	down	3.94815	-3.94815	-1.98118
Cell Cycle Control of Chromosomal Replication	10.6	0.411	NaN	CDC6	cell division cycle 6	Nucleus	other	9.51714e-16	2.28159e-18	down	4.86397	-4.86397	-2.28213
Cell Cycle Control of Chromosomal Replication	10.6	0.411	NaN	ORC6	origin recognition complex subunit 6	Nucleus	other	3.83316e-14	4.42851e-16	down	4.29685	-4.29685	-2.10328
Cell Cycle Control of Chromosomal Replication	10.6	0.411	NaN	CDC7	cell division cycle 7	Nucleus	kinase	3.0451e-12	1.15544e-13	down	4.18632	-4.18632	-2.06568
Cell Cycle Control of Chromosomal Replication	10.6	0.411	NaN	CDK1	cyclin dependent kinase 1	Nucleus	kinase	6.77455e-16	1.34765e-18	down	5.90033	-5.90033	-2.5608
Cell Cycle Control of Chromosomal Replication	10.6	0.411	NaN	MCM4	minichromosome maintenance complex component 4	Nucleus	enzyme	4.65205e-13	1.10339e-14	down	2.30784	-2.30784	-1.20654
Cell Cycle Control of Chromosomal Replication	10.6	0.411	NaN	MCM3	minichromosome maintenance complex component 3	Nucleus	enzyme	6.292e-16	1.16909e-18	down	4.72461	-4.72461	-2.2402
Cell Cycle Control of Chromosomal Replication	10.6	0.411	NaN	PCNA	proliferating cell nuclear antigen	Nucleus	enzyme	2.47069e-07	6.26588e-08	down	2.03882	-2.03882	-1.02774
Cell Cycle Control of Chromosomal Replication	10.6	0.411	NaN	PRIM1	DNA primase subunit 1	Nucleus	enzyme	7.1382e-15	4.7538e-17	down	5.60799	-5.60799	-2.48748
Cell Cycle Control of Chromosomal Replication	10.6	0.411	NaN	MCM2	minichromosome maintenance complex component 2	Nucleus	enzyme	6.17706e-14	8.27074e-16	down	3.68656	-3.68656	-1.88227
Cell Cycle Control of Chromosomal Replication	10.6	0.411	NaN	TOP2A	DNA topoisomerase II alpha	Nucleus	enzyme	4.20673e-16	6.97366e-19	down	4.91918	-4.91918	-2.29842
Cell Cycle Control of Chromosomal Replication	10.6	0.411	NaN	POLA2	DNA polymerase alpha 2, accessory subunit	Nucleus	enzyme	3.70217e-14	4.23942e-16	down	5.08564	-5.08564	-2.34643
Cell Cycle Control of Chromosomal Replication	10.6	0.411	NaN	PRIM2	DNA primase subunit 2	Nucleus	enzyme	8.17417e-11	6.57103e-12	down	2.31838	-2.31838	-1.21312
Cell Cycle Control of Chromosomal Replication	10.6	0.411	NaN	CDK2	cyclin dependent kinase 2	Nucleus	kinase	1.29106e-12	4.0072e-14	down	2.90582	-2.90582	-1.53894
Cell Cycle Control of Chromosomal Replication	10.6	0.411	NaN	DBF4	DBF4 zinc finger	Nucleus	kinase	1.11889e-12	3.35868e-14	down	3.47054	-3.47054	-1.79516
Cell Cycle Control of Chromosomal Replication	10.6	0.411	NaN	ORC1	origin recognition complex subunit 1	Nucleus	other	1.6736e-10	1.54555e-11	down	3.30261	-3.30261	-1.72361
Cell Cycle Control of Chromosomal Replication	10.6	0.411	NaN	MCM7	minichromosome maintenance complex component 7	Nucleus	enzyme	5.73087e-16	1.00849e-18	down	5.34386	-5.34386	-2.41788
Hereditary Breast Cancer Signaling	8.42	0.24	NaN	RAP1B	RAP1B, member of RAS oncogene family	Cytoplasm	enzyme	5.71809e-11	4.25828e-12	down	3.7316	-3.7316	-1.89979
Hereditary Breast Cancer Signaling	8.42	0.24	NaN	FANCM	Fanconi anemia complementation group M	Nucleus	enzyme	2.30427e-09	3.23397e-10	down	2.42262	-2.42262	-1.27657
Hereditary Breast Cancer Signaling	8.42	0.24	NaN	PBRM1	polybromo 1	Nucleus	other	2.40503e-10	2.38295e-11	down	2.41944	-2.41944	-1.27467
Hereditary Breast Cancer Signaling	8.42	0.24	NaN	RALA	RAS like proto-oncogene A	Cytoplasm	enzyme	1.03778e-12	3.04108e-14	down	2.10141	-2.10141	-1.07136
Hereditary Breast Cancer Signaling	8.42	0.24	NaN	PIK3R1	phosphoinositide-3-kinase regulatory subunit 1	Cytoplasm	kinase	6.31517e-09	1.02209e-09	up	2.10717	2.10717	1.07531
Hereditary Breast Cancer Signaling	8.42	0.24	NaN	BARD1	BRCA1 associated RING domain 1	Nucleus	transcription regulator	3.00508e-13	6.36883e-15	down	4.49696	-4.49696	-2.16895
Hereditary Breast Cancer Signaling	8.42	0.24	NaN	CHEK1	checkpoint kinase 1	Nucleus	kinase	2.46521e-11	1.54037e-12	down	2.13696	-2.13696	-1.09556
Hereditary Breast Cancer Signaling	8.42	0.24	NaN	PTEN	phosphatase and tensin homolog	Cytoplasm	phosphatase	9.21402e-09	1.56316e-09	down	2.21037	-2.21037	-1.14429
Hereditary Breast Cancer Signaling	8.42	0.24	NaN	RAD51	RAD51 recombinase	Nucleus	enzyme	1.16977e-10	1.00897e-11	down	3.02816	-3.02816	-1.59844
Hereditary Breast Cancer Signaling	8.42	0.24	NaN	FANCB	Fanconi anemia complementation group B	Nucleus	other	7.81498e-09	1.29732e-09	down	3.2648	-3.2648	-1.707
Hereditary Breast Cancer Signaling	8.42	0.24	NaN	POLR2C	RNA polymerase II subunit C	Nucleus	enzyme	3.89271e-15	2.02528e-17	down	5.22252	-5.22252	-2.38475
Hereditary Breast Cancer Signaling	8.42	0.24	NaN	FANCD2	Fanconi anemia complementation group D2	Nucleus	other	6.97483e-13	1.85889e-14	down	5.83752	-5.83752	-2.54536
Hereditary Breast Cancer Signaling	8.42	0.24	NaN	RFC2	replication factor C subunit 2	Nucleus	other	1.60771e-13	2.81277e-15	down	2.70409	-2.70409	-1.43514
Hereditary Breast Cancer Signaling	8.42	0.24	NaN	AKT3	AKT serine/threonine kinase 3	Cytoplasm	kinase	3.36787e-09	4.99419e-10	down	2.33262	-2.33262	-1.22195
Hereditary Breast Cancer Signaling	8.42	0.24	NaN	BLM	Bloom syndrome RecQ like helicase	Nucleus	enzyme	2.55154e-12	9.33122e-14	down	3.84316	-3.84316	-1.94229
Hereditary Breast Cancer Signaling	8.42	0.24	NaN	BRCA1	BRCA1, DNA repair associated	Nucleus	transcription regulator	4.5988e-14	5.66637e-16	down	5.1073	-5.1073	-2.35256
Hereditary Breast Cancer Signaling	8.42	0.24	NaN	CDC25C	cell division cycle 25C	Nucleus	phosphatase	1.0951e-11	5.7115e-13	down	11.3737	-11.3737	-3.50763
Hereditary Breast Cancer Signaling	8.42	0.24	NaN	FANCG	Fanconi anemia complementation group G	Nucleus	other	7.11104e-12	3.30796e-13	down	2.99105	-2.99105	-1.58065
Hereditary Breast Cancer Signaling	8.42	0.24	NaN	TUBG1	tubulin gamma 1	Cytoplasm	other	4.53314e-13	1.05785e-14	down	2.08196	-2.08196	-1.05794
Hereditary Breast Cancer Signaling	8.42	0.24	NaN	RFC5	replication factor C subunit 5	Nucleus	enzyme	1.86224e-13	3.46685e-15	down	2.61168	-2.61168	-1.38498
Hereditary Breast Cancer Signaling	8.42	0.24	NaN	RAP1A	RAP1A, member of RAS oncogene family	Cytoplasm	enzyme	5.60714e-13	1.40143e-14	down	3.07254	-3.07254	-1.61943
Hereditary Breast Cancer Signaling	8.42	0.24	NaN	CDK1	cyclin dependent kinase 1	Nucleus	kinase	6.77455e-16	1.34765e-18	down	5.90033	-5.90033	-2.5608
Hereditary Breast Cancer Signaling	8.42	0.24	NaN	CCNB1	cyclin B1	Cytoplasm	kinase	1.52997e-16	6.63336e-20	down	5.10519	-5.10519	-2.35196
Hereditary Breast Cancer Signaling	8.42	0.24	NaN	NBN	nibrin	Nucleus	other	2.24397e-11	1.37465e-12	down	2.58637	-2.58637	-1.37093
Hereditary Breast Cancer Signaling	8.42	0.24	NaN	PIK3R3	phosphoinositide-3-kinase regulatory subunit 3	Cytoplasm	kinase	2.242e-08	4.27816e-09	up	2.18979	2.18979	1.13079
Hereditary Breast Cancer Signaling	8.42	0.24	NaN	RRAS2	RAS related 2	Plasma Membrane	enzyme	5.95714e-12	2.65268e-13	down	2.69374	-2.69374	-1.42961
Hereditary Breast Cancer Signaling	8.42	0.24	NaN	MSH2	mutS homolog 2	Nucleus	enzyme	3.73685e-12	1.49042e-13	down	3.9616	-3.9616	-1.98608
Hereditary Breast Cancer Signaling	8.42	0.24	NaN	GAB1	GRB2 associated binding protein 1	Cytoplasm	kinase	2.28313e-06	7.11317e-07	up	2.19052	2.19052	1.13127
Hereditary Breast Cancer Signaling	8.42	0.24	NaN	RFC4	replication factor C subunit 4	Nucleus	other	4.83131e-15	2.72308e-17	down	4.08615	-4.08615	-2.03074
Hereditary Breast Cancer Signaling	8.42	0.24	NaN	H2AFX	H2A histone family member X	Nucleus	transcription regulator	3.80241e-15	1.9686e-17	down	2.95388	-2.95388	-1.56261
Hereditary Breast Cancer Signaling	8.42	0.24	NaN	E2F1	E2F transcription factor 1	Nucleus	transcription regulator	6.51307e-13	1.7026e-14	down	3.8997	-3.8997	-1.96336
Hereditary Breast Cancer Signaling	8.42	0.24	NaN	CDKN1A	cyclin dependent kinase inhibitor 1A	Nucleus	kinase	9.84455e-16	2.41106e-18	up	3.53342	3.53342	1.82107
Hereditary Breast Cancer Signaling	8.42	0.24	NaN	FAAP24	Fanconi anemia core complex associated protein 24	Nucleus	other	9.24038e-08	2.10731e-08	down	2.11843	-2.11843	-1.08299
Hereditary Breast Cancer Signaling	8.42	0.24	NaN	PIK3CD	phosphatidylinositol-4,5-bisphosphate 3-kinase catalytic subunit delta	Cytoplasm	kinase	4.09814e-09	6.26688e-10	down	2.79451	-2.79451	-1.48259
Hereditary Breast Cancer Signaling	8.42	0.24	NaN	FANCA	Fanconi anemia complementation group A	Nucleus	other	7.18068e-11	5.62657e-12	down	2.5961	-2.5961	-1.37635
Hereditary Breast Cancer Signaling	8.42	0.24	NaN	RFC3	replication factor C subunit 3	Nucleus	enzyme	6.23484e-15	3.97529e-17	down	4.68574	-4.68574	-2.22828
Molecular Mechanisms of Cancer	8.37	0.173	NaN	PRKACB	protein kinase cAMP-activated catalytic subunit beta	Cytoplasm	kinase	7.82228e-11	6.24227e-12	down	3.29471	-3.29471	-1.72015
Molecular Mechanisms of Cancer	8.37	0.173	NaN	RAC2	Rac family small GTPase 2	Cytoplasm	enzyme	2.79732e-16	2.711e-19	down	5.52926	-5.52926	-2.46709
Molecular Mechanisms of Cancer	8.37	0.173	NaN	WNT3	Wnt family member 3	Extracellular Space	other	2.26418e-11	1.38877e-12	down	2.55006	-2.55006	-1.35053
Molecular Mechanisms of Cancer	8.37	0.173	NaN	FZD3	frizzled class receptor 3	Plasma Membrane	G-protein coupled receptor	2.6035e-08	5.0689e-09	up	2.17991	2.17991	1.12427
Molecular Mechanisms of Cancer	8.37	0.173	NaN	SMAD3	SMAD family member 3	Nucleus	transcription regulator	2.11641e-14	2.0565e-16	down	6.05424	-6.05424	-2.59795
Molecular Mechanisms of Cancer	8.37	0.173	NaN	PIK3R1	phosphoinositide-3-kinase regulatory subunit 1	Cytoplasm	kinase	6.31517e-09	1.02209e-09	up	2.10717	2.10717	1.07531
Molecular Mechanisms of Cancer	8.37	0.173	NaN	SUV39H1	suppressor of variegation 3-9 homolog 1	Nucleus	enzyme	3.54176e-12	1.39467e-13	down	2.66205	-2.66205	-1.41254
Molecular Mechanisms of Cancer	8.37	0.173	NaN	RBL1	RB transcriptional corepressor like 1	Nucleus	transcription regulator	3.07616e-11	2.02175e-12	down	4.46325	-4.46325	-2.15809
Molecular Mechanisms of Cancer	8.37	0.173	NaN	TGFBR2	transforming growth factor beta receptor 2	Plasma Membrane	kinase	2.6425e-14	2.74965e-16	up	2.42651	2.42651	1.27888
Molecular Mechanisms of Cancer	8.37	0.173	NaN	PTK2	protein tyrosine kinase 2	Cytoplasm	kinase	2.40253e-13	4.7977e-15	down	2.79094	-2.79094	-1.48075
Molecular Mechanisms of Cancer	8.37	0.173	NaN	MYC	MYC proto-oncogene, bHLH transcription factor	Nucleus	transcription regulator	1.80475e-14	1.64319e-16	down	5.51821	-5.51821	-2.4642
Molecular Mechanisms of Cancer	8.37	0.173	NaN	LAMTOR3	late endosomal/lysosomal adaptor, MAPK and MTOR activator 3	Cytoplasm	other	2.90118e-10	2.96777e-11	down	2.95965	-2.95965	-1.56543
Molecular Mechanisms of Cancer	8.37	0.173	NaN	PAK1	p21 (RAC1) activated kinase 1	Cytoplasm	kinase	2.28821e-11	1.40818e-12	down	2.47453	-2.47453	-1.30715
Molecular Mechanisms of Cancer	8.37	0.173	NaN	BBC3	BCL2 binding component 3	Cytoplasm	other	4.32457e-09	6.65505e-10	up	2.51328	2.51328	1.32957
Molecular Mechanisms of Cancer	8.37	0.173	NaN	CAMK2D	calcium/calmodulin dependent protein kinase II delta	Cytoplasm	kinase	1.4033e-11	7.72693e-13	down	2.1168	-2.1168	-1.08188
Molecular Mechanisms of Cancer	8.37	0.173	NaN	RHOB	ras homolog family member B	Cytoplasm	enzyme	1.28288e-12	3.96872e-14	down	2.06188	-2.06188	-1.04396
Molecular Mechanisms of Cancer	8.37	0.173	NaN	MAP3K7	mitogen-activated protein kinase kinase kinase 7	Cytoplasm	kinase	2.85933e-11	1.8435e-12	down	2.4107	-2.4107	-1.26945
Molecular Mechanisms of Cancer	8.37	0.173	NaN	HIPK2	homeodomain interacting protein kinase 2	Nucleus	kinase	5.70943e-13	1.44155e-14	down	2.19461	-2.19461	-1.13397
Molecular Mechanisms of Cancer	8.37	0.173	NaN	BRCA1	BRCA1, DNA repair associated	Nucleus	transcription regulator	4.5988e-14	5.66637e-16	down	5.1073	-5.1073	-2.35256
Molecular Mechanisms of Cancer	8.37	0.173	NaN	WNT5B	Wnt family member 5B	Extracellular Space	other	3.91824e-11	2.72508e-12	down	2.16602	-2.16602	-1.11505
Molecular Mechanisms of Cancer	8.37	0.173	NaN	E2F2	E2F transcription factor 2	Nucleus	transcription regulator	3.34586e-10	3.51386e-11	down	3.41045	-3.41045	-1.76996
Molecular Mechanisms of Cancer	8.37	0.173	NaN	CDC25A	cell division cycle 25A	Nucleus	phosphatase	1.0218e-12	2.98905e-14	down	6.82696	-6.82696	-2.77124
Molecular Mechanisms of Cancer	8.37	0.173	NaN	SMAD2	SMAD family member 2	Nucleus	transcription regulator	3.84551e-11	2.66273e-12	down	2.74936	-2.74936	-1.4591
Molecular Mechanisms of Cancer	8.37	0.173	NaN	CCNE2	cyclin E2	Nucleus	other	2.13743e-13	4.17565e-15	down	6.93154	-6.93154	-2.79318
Molecular Mechanisms of Cancer	8.37	0.173	NaN	TFDP1	transcription factor Dp-1	Nucleus	transcription regulator	3.02763e-12	1.14554e-13	down	2.01689	-2.01689	-1.01213
Molecular Mechanisms of Cancer	8.37	0.173	NaN	RAC1	Rac family small GTPase 1	Plasma Membrane	enzyme	9.74029e-16	2.35993e-18	down	3.9564	-3.9564	-1.98419
Molecular Mechanisms of Cancer	8.37	0.173	NaN	AURKA	aurora kinase A	Nucleus	kinase	8.91032e-15	6.31744e-17	down	4.44422	-4.44422	-2.15193
Molecular Mechanisms of Cancer	8.37	0.173	NaN	RAP1A	RAP1A, member of RAS oncogene family	Cytoplasm	enzyme	5.60714e-13	1.40143e-14	down	3.07254	-3.07254	-1.61943
Molecular Mechanisms of Cancer	8.37	0.173	NaN	PIK3R3	phosphoinositide-3-kinase regulatory subunit 3	Cytoplasm	kinase	2.242e-08	4.27816e-09	up	2.18979	2.18979	1.13079
Molecular Mechanisms of Cancer	8.37	0.173	NaN	MAX	MYC associated factor X	Nucleus	transcription regulator	2.067e-13	3.99588e-15	down	3.57985	-3.57985	-1.8399
Molecular Mechanisms of Cancer	8.37	0.173	NaN	GAB1	GRB2 associated binding protein 1	Cytoplasm	kinase	2.28313e-06	7.11317e-07	up	2.19052	2.19052	1.13127
Molecular Mechanisms of Cancer	8.37	0.173	NaN	RHOA	ras homolog family member A	Cytoplasm	enzyme	2.83298e-16	2.81781e-19	down	9.74929	-9.74929	-3.2853
Molecular Mechanisms of Cancer	8.37	0.173	NaN	E2F1	E2F transcription factor 1	Nucleus	transcription regulator	6.51307e-13	1.7026e-14	down	3.8997	-3.8997	-1.96336
Molecular Mechanisms of Cancer	8.37	0.173	NaN	APH1B	aph-1 homolog B, gamma-secretase subunit	Other	peptidase	1.93177e-12	6.63629e-14	up	2.4961	2.4961	1.31967
Molecular Mechanisms of Cancer	8.37	0.173	NaN	LEF1	lymphoid enhancer binding factor 1	Nucleus	transcription regulator	1.76884e-07	4.32128e-08	down	2.17595	-2.17595	-1.12164
Molecular Mechanisms of Cancer	8.37	0.173	NaN	PIK3CD	phosphatidylinositol-4,5-bisphosphate 3-kinase catalytic subunit delta	Cytoplasm	kinase	4.09814e-09	6.26688e-10	down	2.79451	-2.79451	-1.48259
Molecular Mechanisms of Cancer	8.37	0.173	NaN	PRKCH	protein kinase C eta	Cytoplasm	kinase	5.15149e-11	3.74308e-12	down	3.09998	-3.09998	-1.63226
Molecular Mechanisms of Cancer	8.37	0.173	NaN	NOTCH1	notch 1	Plasma Membrane	transcription regulator	1.19385e-08	2.09541e-09	up	2.0538	2.0538	1.0383
Molecular Mechanisms of Cancer	8.37	0.173	NaN	CDK2	cyclin dependent kinase 2	Nucleus	kinase	1.29106e-12	4.0072e-14	down	2.90582	-2.90582	-1.53894
Molecular Mechanisms of Cancer	8.37	0.173	NaN	RAP1B	RAP1B, member of RAS oncogene family	Cytoplasm	enzyme	5.71809e-11	4.25828e-12	down	3.7316	-3.7316	-1.89979
Molecular Mechanisms of Cancer	8.37	0.173	NaN	RALA	RAS like proto-oncogene A	Cytoplasm	enzyme	1.03778e-12	3.04108e-14	down	2.10141	-2.10141	-1.07136
Molecular Mechanisms of Cancer	8.37	0.173	NaN	PA2G4	proliferation-associated 2G4	Nucleus	transcription regulator	2.03008e-14	1.92084e-16	down	2.83828	-2.83828	-1.50502
Molecular Mechanisms of Cancer	8.37	0.173	NaN	BMP2	bone morphogenetic protein 2	Extracellular Space	growth factor	2.58305e-09	3.68978e-10	up	2.46996	2.46996	1.30449
Molecular Mechanisms of Cancer	8.37	0.173	NaN	LRP6	LDL receptor related protein 6	Plasma Membrane	transmembrane receptor	1.41529e-09	1.84194e-10	up	2.35467	2.35467	1.23553
Molecular Mechanisms of Cancer	8.37	0.173	NaN	CHEK1	checkpoint kinase 1	Nucleus	kinase	2.46521e-11	1.54037e-12	down	2.13696	-2.13696	-1.09556
Molecular Mechanisms of Cancer	8.37	0.173	NaN	SHC1	SHC adaptor protein 1	Cytoplasm	other	1.37217e-12	4.33244e-14	up	2.14646	2.14646	1.10196
Molecular Mechanisms of Cancer	8.37	0.173	NaN	FANCD2	Fanconi anemia complementation group D2	Nucleus	other	6.97483e-13	1.85889e-14	down	5.83752	-5.83752	-2.54536
Molecular Mechanisms of Cancer	8.37	0.173	NaN	SOS1	SOS Ras/Rac guanine nucleotide exchange factor 1	Cytoplasm	other	1.3713e-07	3.25916e-08	up	2.07165	2.07165	1.05078
Molecular Mechanisms of Cancer	8.37	0.173	NaN	PRKCE	protein kinase C epsilon	Cytoplasm	kinase	4.82095e-09	7.50499e-10	down	2.62727	-2.62727	-1.39357
Molecular Mechanisms of Cancer	8.37	0.173	NaN	SMAD4	SMAD family member 4	Nucleus	transcription regulator	3.85522e-10	4.12789e-11	down	2.81975	-2.81975	-1.49557
Molecular Mechanisms of Cancer	8.37	0.173	NaN	AKT3	AKT serine/threonine kinase 3	Cytoplasm	kinase	3.36787e-09	4.99419e-10	down	2.33262	-2.33262	-1.22195
Molecular Mechanisms of Cancer	8.37	0.173	NaN	E2F8	E2F transcription factor 8	Nucleus	transcription regulator	1.64503e-12	5.40792e-14	down	11.3347	-11.3347	-3.50267
Molecular Mechanisms of Cancer	8.37	0.173	NaN	CDC25C	cell division cycle 25C	Nucleus	phosphatase	1.0951e-11	5.7115e-13	down	11.3737	-11.3737	-3.50763
Molecular Mechanisms of Cancer	8.37	0.173	NaN	ITGA2	integrin subunit alpha 2	Plasma Membrane	transmembrane receptor	1.03968e-15	2.70459e-18	up	3.62314	3.62314	1.85724
Molecular Mechanisms of Cancer	8.37	0.173	NaN	GNAI1	G protein subunit alpha i1	Plasma Membrane	enzyme	3.13615e-11	2.07397e-12	up	2.32292	2.32292	1.21594
Molecular Mechanisms of Cancer	8.37	0.173	NaN	MDM2	MDM2 proto-oncogene	Nucleus	transcription regulator	1.64016e-10	1.50854e-11	up	2.53286	2.53286	1.34077
Molecular Mechanisms of Cancer	8.37	0.173	NaN	CDK1	cyclin dependent kinase 1	Nucleus	kinase	6.77455e-16	1.34765e-18	down	5.90033	-5.90033	-2.5608
Molecular Mechanisms of Cancer	8.37	0.173	NaN	BAK1	BCL2 antagonist/killer 1	Cytoplasm	other	2.26084e-10	2.2101e-11	up	2.01057	2.01057	1.00761
Molecular Mechanisms of Cancer	8.37	0.173	NaN	NBN	nibrin	Nucleus	other	2.24397e-11	1.37465e-12	down	2.58637	-2.58637	-1.37093
Molecular Mechanisms of Cancer	8.37	0.173	NaN	RRAS2	RAS related 2	Plasma Membrane	enzyme	5.95714e-12	2.65268e-13	down	2.69374	-2.69374	-1.42961
Molecular Mechanisms of Cancer	8.37	0.173	NaN	CDKN1A	cyclin dependent kinase inhibitor 1A	Nucleus	kinase	9.84455e-16	2.41106e-18	up	3.53342	3.53342	1.82107
Molecular Mechanisms of Cancer	8.37	0.173	NaN	RBPJ	recombination signal binding protein for immunoglobulin kappa J region	Nucleus	transcription regulator	4.53906e-08	9.50644e-09	up	2.09913	2.09913	1.06979
Molecular Mechanisms of Cancer	8.37	0.173	NaN	CYCS	cytochrome c, somatic	Cytoplasm	transporter	3.78748e-13	8.47135e-15	down	2.80508	-2.80508	-1.48804
Molecular Mechanisms of Cancer	8.37	0.173	NaN	ELK1	ELK1, ETS transcription factor	Nucleus	transcription regulator	1.66413e-10	1.53511e-11	down	2.89408	-2.89408	-1.53311
Molecular Mechanisms of Cancer	8.37	0.173	NaN	LRP1	LDL receptor related protein 1	Plasma Membrane	transmembrane receptor	2.78776e-12	1.03377e-13	up	2.09483	2.09483	1.06683
Molecular Mechanisms of Cancer	8.37	0.173	NaN	BCL2L11	BCL2 like 11	Cytoplasm	other	1.73876e-07	4.23981e-08	up	2.44286	2.44286	1.28857
Molecular Mechanisms of Cancer	8.37	0.173	NaN	WNT5A	Wnt family member 5A	Extracellular Space	cytokine	2.3195e-10	2.27987e-11	down	2.34575	-2.34575	-1.23005
Molecular Mechanisms of Cancer	8.37	0.173	NaN	CTNND1	catenin delta 1	Nucleus	other	1.1797e-10	1.01813e-11	down	2.00928	-2.00928	-1.00668
Cell Cycle: G2/M DNA Damage Checkpoint Regulation	8.22	0.38	0.943	CDC25C	cell division cycle 25C	Nucleus	phosphatase	1.0951e-11	5.7115e-13	down	11.3737	-11.3737	-3.50763
Cell Cycle: G2/M DNA Damage Checkpoint Regulation	8.22	0.38	0.943	YWHAG	tyrosine 3-monooxygenase/tryptophan 5-monooxygenase activation protein gamma	Cytoplasm	other	3.02533e-08	6.009e-09	up	2.1716	2.1716	1.11876
Cell Cycle: G2/M DNA Damage Checkpoint Regulation	8.22	0.38	0.943	CCNB2	cyclin B2	Cytoplasm	kinase	2.03828e-15	7.77155e-18	down	5.3304	-5.3304	-2.41424
Cell Cycle: G2/M DNA Damage Checkpoint Regulation	8.22	0.38	0.943	PLK1	polo like kinase 1	Nucleus	kinase	1.88547e-13	3.51993e-15	down	5.89328	-5.89328	-2.55907
Cell Cycle: G2/M DNA Damage Checkpoint Regulation	8.22	0.38	0.943	MDM2	MDM2 proto-oncogene	Nucleus	transcription regulator	1.64016e-10	1.50854e-11	up	2.53286	2.53286	1.34077
Cell Cycle: G2/M DNA Damage Checkpoint Regulation	8.22	0.38	0.943	AURKA	aurora kinase A	Nucleus	kinase	8.91032e-15	6.31744e-17	down	4.44422	-4.44422	-2.15193
Cell Cycle: G2/M DNA Damage Checkpoint Regulation	8.22	0.38	0.943	CDK1	cyclin dependent kinase 1	Nucleus	kinase	6.77455e-16	1.34765e-18	down	5.90033	-5.90033	-2.5608
Cell Cycle: G2/M DNA Damage Checkpoint Regulation	8.22	0.38	0.943	CHEK1	checkpoint kinase 1	Nucleus	kinase	2.46521e-11	1.54037e-12	down	2.13696	-2.13696	-1.09556
Cell Cycle: G2/M DNA Damage Checkpoint Regulation	8.22	0.38	0.943	CCNB1	cyclin B1	Cytoplasm	kinase	1.52997e-16	6.63336e-20	down	5.10519	-5.10519	-2.35196
Cell Cycle: G2/M DNA Damage Checkpoint Regulation	8.22	0.38	0.943	SKP2	S-phase kinase associated protein 2	Nucleus	enzyme	6.0368e-09	9.71183e-10	down	3.69852	-3.69852	-1.88695
Cell Cycle: G2/M DNA Damage Checkpoint Regulation	8.22	0.38	0.943	KAT2B	lysine acetyltransferase 2B	Nucleus	transcription regulator	8.04233e-13	2.20287e-14	down	3.15798	-3.15798	-1.659
Cell Cycle: G2/M DNA Damage Checkpoint Regulation	8.22	0.38	0.943	CDKN1A	cyclin dependent kinase inhibitor 1A	Nucleus	kinase	9.84455e-16	2.41106e-18	up	3.53342	3.53342	1.82107
Cell Cycle: G2/M DNA Damage Checkpoint Regulation	8.22	0.38	0.943	CKS1B	CDC28 protein kinase regulatory subunit 1B	Other	kinase	4.94895e-14	6.28559e-16	down	3.10223	-3.10223	-1.6333
Cell Cycle: G2/M DNA Damage Checkpoint Regulation	8.22	0.38	0.943	TOP2A	DNA topoisomerase II alpha	Nucleus	enzyme	4.20673e-16	6.97366e-19	down	4.91918	-4.91918	-2.29842
Cell Cycle: G2/M DNA Damage Checkpoint Regulation	8.22	0.38	0.943	PKMYT1	protein kinase, membrane associated tyrosine/threonine 1	Cytoplasm	kinase	1.07256e-07	2.48514e-08	down	2.69895	-2.69895	-1.4324
Cell Cycle: G2/M DNA Damage Checkpoint Regulation	8.22	0.38	0.943	BTRC	beta-transducin repeat containing E3 ubiquitin protein ligase	Cytoplasm	enzyme	4.0496e-11	2.834e-12	up	2.49808	2.49808	1.32082
Cell Cycle: G2/M DNA Damage Checkpoint Regulation	8.22	0.38	0.943	BORA	bora, aurora kinase A activator	Cytoplasm	other	4.89993e-14	6.21082e-16	down	6.03634	-6.03634	-2.59367
Cell Cycle: G2/M DNA Damage Checkpoint Regulation	8.22	0.38	0.943	HIPK2	homeodomain interacting protein kinase 2	Nucleus	kinase	5.70943e-13	1.44155e-14	down	2.19461	-2.19461	-1.13397
Cell Cycle: G2/M DNA Damage Checkpoint Regulation	8.22	0.38	0.943	BRCA1	BRCA1, DNA repair associated	Nucleus	transcription regulator	4.5988e-14	5.66637e-16	down	5.1073	-5.1073	-2.35256
Mitotic Roles of Polo-Like Kinase	8.17	0.333	-1.5	KIF23	kinesin family member 23	Cytoplasm	other	2.85566e-14	3.01516e-16	down	3.90971	-3.90971	-1.96706
Mitotic Roles of Polo-Like Kinase	8.17	0.333	-1.5	SMC3	structural maintenance of chromosomes 3	Nucleus	other	5.54978e-12	2.42823e-13	down	2.13826	-2.13826	-1.09644
Mitotic Roles of Polo-Like Kinase	8.17	0.333	-1.5	CDC25C	cell division cycle 25C	Nucleus	phosphatase	1.0951e-11	5.7115e-13	down	11.3737	-11.3737	-3.50763
Mitotic Roles of Polo-Like Kinase	8.17	0.333	-1.5	ESPL1	extra spindle pole bodies like 1, separase	Nucleus	peptidase	2.71973e-13	5.54905e-15	down	3.00405	-3.00405	-1.58691
Mitotic Roles of Polo-Like Kinase	8.17	0.333	-1.5	CDC20	cell division cycle 20	Nucleus	other	1.48125e-16	6.04437e-20	down	8.18088	-8.18088	-3.03226
Mitotic Roles of Polo-Like Kinase	8.17	0.333	-1.5	PLK3	polo like kinase 3	Nucleus	kinase	6.87904e-13	1.82634e-14	up	3.10669	3.10669	1.63538
Mitotic Roles of Polo-Like Kinase	8.17	0.333	-1.5	PTTG1	pituitary tumor-transforming 1	Nucleus	transcription regulator	1.58467e-14	1.39836e-16	down	2.96014	-2.96014	-1.56566
Mitotic Roles of Polo-Like Kinase	8.17	0.333	-1.5	PRC1	protein regulator of cytokinesis 1	Nucleus	other	2.36572e-14	2.35506e-16	down	6.52424	-6.52424	-2.70581
Mitotic Roles of Polo-Like Kinase	8.17	0.333	-1.5	CDC7	cell division cycle 7	Nucleus	kinase	3.0451e-12	1.15544e-13	down	4.18632	-4.18632	-2.06568
Mitotic Roles of Polo-Like Kinase	8.17	0.333	-1.5	CCNB2	cyclin B2	Cytoplasm	kinase	2.03828e-15	7.77155e-18	down	5.3304	-5.3304	-2.41424
Mitotic Roles of Polo-Like Kinase	8.17	0.333	-1.5	PLK1	polo like kinase 1	Nucleus	kinase	1.88547e-13	3.51993e-15	down	5.89328	-5.89328	-2.55907
Mitotic Roles of Polo-Like Kinase	8.17	0.333	-1.5	CDC23	cell division cycle 23	Nucleus	enzyme	3.21233e-09	4.7247e-10	down	2.89579	-2.89579	-1.53396
Mitotic Roles of Polo-Like Kinase	8.17	0.333	-1.5	CDK1	cyclin dependent kinase 1	Nucleus	kinase	6.77455e-16	1.34765e-18	down	5.90033	-5.90033	-2.5608
Mitotic Roles of Polo-Like Kinase	8.17	0.333	-1.5	CCNB1	cyclin B1	Cytoplasm	kinase	1.52997e-16	6.63336e-20	down	5.10519	-5.10519	-2.35196
Mitotic Roles of Polo-Like Kinase	8.17	0.333	-1.5	SMC1A	structural maintenance of chromosomes 1A	Nucleus	transporter	1.09158e-11	5.68481e-13	down	2.35003	-2.35003	-1.23268
Mitotic Roles of Polo-Like Kinase	8.17	0.333	-1.5	SLK	STE20 like kinase	Nucleus	kinase	2.53907e-11	1.59834e-12	up	2.15804	2.15804	1.10972
Mitotic Roles of Polo-Like Kinase	8.17	0.333	-1.5	PLK4	polo like kinase 4	Cytoplasm	kinase	3.28321e-13	7.12576e-15	down	6.83026	-6.83026	-2.77194
Mitotic Roles of Polo-Like Kinase	8.17	0.333	-1.5	PPP2R2B	protein phosphatase 2 regulatory subunit Bbeta	Cytoplasm	phosphatase	5.11313e-10	5.7169e-11	down	3.25051	-3.25051	-1.70067
Mitotic Roles of Polo-Like Kinase	8.17	0.333	-1.5	FBXO5	F-box protein 5	Nucleus	enzyme	1.97231e-15	7.44456e-18	down	5.80479	-5.80479	-2.53724
Mitotic Roles of Polo-Like Kinase	8.17	0.333	-1.5	PKMYT1	protein kinase, membrane associated tyrosine/threonine 1	Cytoplasm	kinase	1.07256e-07	2.48514e-08	down	2.69895	-2.69895	-1.4324
Mitotic Roles of Polo-Like Kinase	8.17	0.333	-1.5	KIF11	kinesin family member 11	Nucleus	other	1.68339e-15	5.51557e-18	down	5.90103	-5.90103	-2.56097
Mitotic Roles of Polo-Like Kinase	8.17	0.333	-1.5	CDC25A	cell division cycle 25A	Nucleus	phosphatase	1.0218e-12	2.98905e-14	down	6.82696	-6.82696	-2.77124
Role of CHK Proteins in Cell Cycle Checkpoint Control	7.92	0.351	0.577	CDC25C	cell division cycle 25C	Nucleus	phosphatase	1.0951e-11	5.7115e-13	down	11.3737	-11.3737	-3.50763
Role of CHK Proteins in Cell Cycle Checkpoint Control	7.92	0.351	0.577	MDC1	mediator of DNA damage checkpoint 1	Nucleus	other	2.93106e-12	1.09812e-13	down	3.42942	-3.42942	-1.77796
Role of CHK Proteins in Cell Cycle Checkpoint Control	7.92	0.351	0.577	PLK1	polo like kinase 1	Nucleus	kinase	1.88547e-13	3.51993e-15	down	5.89328	-5.89328	-2.55907
Role of CHK Proteins in Cell Cycle Checkpoint Control	7.92	0.351	0.577	RFC5	replication factor C subunit 5	Nucleus	enzyme	1.86224e-13	3.46685e-15	down	2.61168	-2.61168	-1.38498
Role of CHK Proteins in Cell Cycle Checkpoint Control	7.92	0.351	0.577	CDK1	cyclin dependent kinase 1	Nucleus	kinase	6.77455e-16	1.34765e-18	down	5.90033	-5.90033	-2.5608
Role of CHK Proteins in Cell Cycle Checkpoint Control	7.92	0.351	0.577	CHEK1	checkpoint kinase 1	Nucleus	kinase	2.46521e-11	1.54037e-12	down	2.13696	-2.13696	-1.09556
Role of CHK Proteins in Cell Cycle Checkpoint Control	7.92	0.351	0.577	NBN	nibrin	Nucleus	other	2.24397e-11	1.37465e-12	down	2.58637	-2.58637	-1.37093
Role of CHK Proteins in Cell Cycle Checkpoint Control	7.92	0.351	0.577	PCNA	proliferating cell nuclear antigen	Nucleus	enzyme	2.47069e-07	6.26588e-08	down	2.03882	-2.03882	-1.02774
Role of CHK Proteins in Cell Cycle Checkpoint Control	7.92	0.351	0.577	RFC4	replication factor C subunit 4	Nucleus	other	4.83131e-15	2.72308e-17	down	4.08615	-4.08615	-2.03074
Role of CHK Proteins in Cell Cycle Checkpoint Control	7.92	0.351	0.577	PPP2R2B	protein phosphatase 2 regulatory subunit Bbeta	Cytoplasm	phosphatase	5.11313e-10	5.7169e-11	down	3.25051	-3.25051	-1.70067
Role of CHK Proteins in Cell Cycle Checkpoint Control	7.92	0.351	0.577	CDKN1A	cyclin dependent kinase inhibitor 1A	Nucleus	kinase	9.84455e-16	2.41106e-18	up	3.53342	3.53342	1.82107
Role of CHK Proteins in Cell Cycle Checkpoint Control	7.92	0.351	0.577	E2F1	E2F transcription factor 1	Nucleus	transcription regulator	6.51307e-13	1.7026e-14	down	3.8997	-3.8997	-1.96336
Role of CHK Proteins in Cell Cycle Checkpoint Control	7.92	0.351	0.577	RFC2	replication factor C subunit 2	Nucleus	other	1.60771e-13	2.81277e-15	down	2.70409	-2.70409	-1.43514
Role of CHK Proteins in Cell Cycle Checkpoint Control	7.92	0.351	0.577	CLSPN	claspin	Nucleus	other	9.79423e-11	8.14645e-12	down	4.44234	-4.44234	-2.15132
Role of CHK Proteins in Cell Cycle Checkpoint Control	7.92	0.351	0.577	BRCA1	BRCA1, DNA repair associated	Nucleus	transcription regulator	4.5988e-14	5.66637e-16	down	5.1073	-5.1073	-2.35256
Role of CHK Proteins in Cell Cycle Checkpoint Control	7.92	0.351	0.577	E2F2	E2F transcription factor 2	Nucleus	transcription regulator	3.34586e-10	3.51386e-11	down	3.41045	-3.41045	-1.76996
Role of CHK Proteins in Cell Cycle Checkpoint Control	7.92	0.351	0.577	CDK2	cyclin dependent kinase 2	Nucleus	kinase	1.29106e-12	4.0072e-14	down	2.90582	-2.90582	-1.53894
Role of CHK Proteins in Cell Cycle Checkpoint Control	7.92	0.351	0.577	E2F8	E2F transcription factor 8	Nucleus	transcription regulator	1.64503e-12	5.40792e-14	down	11.3347	-11.3347	-3.50267
Role of CHK Proteins in Cell Cycle Checkpoint Control	7.92	0.351	0.577	RFC3	replication factor C subunit 3	Nucleus	enzyme	6.23484e-15	3.97529e-17	down	4.68574	-4.68574	-2.22828
Role of CHK Proteins in Cell Cycle Checkpoint Control	7.92	0.351	0.577	CDC25A	cell division cycle 25A	Nucleus	phosphatase	1.0218e-12	2.98905e-14	down	6.82696	-6.82696	-2.77124
Estrogen-mediated S-phase Entry	7.53	0.5	-2.887	CCNE2	cyclin E2	Nucleus	other	2.13743e-13	4.17565e-15	down	6.93154	-6.93154	-2.79318
Estrogen-mediated S-phase Entry	7.53	0.5	-2.887	TFDP1	transcription factor Dp-1	Nucleus	transcription regulator	3.02763e-12	1.14554e-13	down	2.01689	-2.01689	-1.01213
Estrogen-mediated S-phase Entry	7.53	0.5	-2.887	RBL1	RB transcriptional corepressor like 1	Nucleus	transcription regulator	3.07616e-11	2.02175e-12	down	4.46325	-4.46325	-2.15809
Estrogen-mediated S-phase Entry	7.53	0.5	-2.887	CDK1	cyclin dependent kinase 1	Nucleus	kinase	6.77455e-16	1.34765e-18	down	5.90033	-5.90033	-2.5608
Estrogen-mediated S-phase Entry	7.53	0.5	-2.887	SKP2	S-phase kinase associated protein 2	Nucleus	enzyme	6.0368e-09	9.71183e-10	down	3.69852	-3.69852	-1.88695
Estrogen-mediated S-phase Entry	7.53	0.5	-2.887	MYC	MYC proto-oncogene, bHLH transcription factor	Nucleus	transcription regulator	1.80475e-14	1.64319e-16	down	5.51821	-5.51821	-2.4642
Estrogen-mediated S-phase Entry	7.53	0.5	-2.887	CCNA2	cyclin A2	Nucleus	other	2.53969e-16	2.27369e-19	down	6.90051	-6.90051	-2.7867
Estrogen-mediated S-phase Entry	7.53	0.5	-2.887	E2F1	E2F transcription factor 1	Nucleus	transcription regulator	6.51307e-13	1.7026e-14	down	3.8997	-3.8997	-1.96336
Estrogen-mediated S-phase Entry	7.53	0.5	-2.887	CDKN1A	cyclin dependent kinase inhibitor 1A	Nucleus	kinase	9.84455e-16	2.41106e-18	up	3.53342	3.53342	1.82107
Estrogen-mediated S-phase Entry	7.53	0.5	-2.887	CDK2	cyclin dependent kinase 2	Nucleus	kinase	1.29106e-12	4.0072e-14	down	2.90582	-2.90582	-1.53894
Estrogen-mediated S-phase Entry	7.53	0.5	-2.887	E2F8	E2F transcription factor 8	Nucleus	transcription regulator	1.64503e-12	5.40792e-14	down	11.3347	-11.3347	-3.50267
Estrogen-mediated S-phase Entry	7.53	0.5	-2.887	E2F2	E2F transcription factor 2	Nucleus	transcription regulator	3.34586e-10	3.51386e-11	down	3.41045	-3.41045	-1.76996
Estrogen-mediated S-phase Entry	7.53	0.5	-2.887	CDC25A	cell division cycle 25A	Nucleus	phosphatase	1.0218e-12	2.98905e-14	down	6.82696	-6.82696	-2.77124
ATM Signaling	7.2	0.265	-0.626	SUV39H1	suppressor of variegation 3-9 homolog 1	Nucleus	enzyme	3.54176e-12	1.39467e-13	down	2.66205	-2.66205	-1.41254
ATM Signaling	7.2	0.265	-0.626	CCNB2	cyclin B2	Cytoplasm	kinase	2.03828e-15	7.77155e-18	down	5.3304	-5.3304	-2.41424
ATM Signaling	7.2	0.265	-0.626	CBX5	chromobox 5	Nucleus	transcription regulator	1.84673e-14	1.69083e-16	down	4.46062	-4.46062	-2.15724
ATM Signaling	7.2	0.265	-0.626	CHEK1	checkpoint kinase 1	Nucleus	kinase	2.46521e-11	1.54037e-12	down	2.13696	-2.13696	-1.09556
ATM Signaling	7.2	0.265	-0.626	SMC1A	structural maintenance of chromosomes 1A	Nucleus	transporter	1.09158e-11	5.68481e-13	down	2.35003	-2.35003	-1.23268
ATM Signaling	7.2	0.265	-0.626	RAD51	RAD51 recombinase	Nucleus	enzyme	1.16977e-10	1.00897e-11	down	3.02816	-3.02816	-1.59844
ATM Signaling	7.2	0.265	-0.626	USP7	ubiquitin specific peptidase 7	Nucleus	peptidase	6.09402e-13	1.57285e-14	down	2.31478	-2.31478	-1.21087
ATM Signaling	7.2	0.265	-0.626	FANCD2	Fanconi anemia complementation group D2	Nucleus	other	6.97483e-13	1.85889e-14	down	5.83752	-5.83752	-2.54536
ATM Signaling	7.2	0.265	-0.626	BRCA1	BRCA1, DNA repair associated	Nucleus	transcription regulator	4.5988e-14	5.66637e-16	down	5.1073	-5.1073	-2.35256
ATM Signaling	7.2	0.265	-0.626	BLM	Bloom syndrome RecQ like helicase	Nucleus	enzyme	2.55154e-12	9.33122e-14	down	3.84316	-3.84316	-1.94229
ATM Signaling	7.2	0.265	-0.626	CDC25A	cell division cycle 25A	Nucleus	phosphatase	1.0218e-12	2.98905e-14	down	6.82696	-6.82696	-2.77124
ATM Signaling	7.2	0.265	-0.626	SMC3	structural maintenance of chromosomes 3	Nucleus	other	5.54978e-12	2.42823e-13	down	2.13826	-2.13826	-1.09644
ATM Signaling	7.2	0.265	-0.626	CDC25C	cell division cycle 25C	Nucleus	phosphatase	1.0951e-11	5.7115e-13	down	11.3737	-11.3737	-3.50763
ATM Signaling	7.2	0.265	-0.626	TOPBP1	DNA topoisomerase II binding protein 1	Nucleus	other	5.2947e-12	2.29693e-13	down	2.34192	-2.34192	-1.22769
ATM Signaling	7.2	0.265	-0.626	MDC1	mediator of DNA damage checkpoint 1	Nucleus	other	2.93106e-12	1.09812e-13	down	3.42942	-3.42942	-1.77796
ATM Signaling	7.2	0.265	-0.626	MDM2	MDM2 proto-oncogene	Nucleus	transcription regulator	1.64016e-10	1.50854e-11	up	2.53286	2.53286	1.34077
ATM Signaling	7.2	0.265	-0.626	CDK1	cyclin dependent kinase 1	Nucleus	kinase	6.77455e-16	1.34765e-18	down	5.90033	-5.90033	-2.5608
ATM Signaling	7.2	0.265	-0.626	NBN	nibrin	Nucleus	other	2.24397e-11	1.37465e-12	down	2.58637	-2.58637	-1.37093
ATM Signaling	7.2	0.265	-0.626	CCNB1	cyclin B1	Cytoplasm	kinase	1.52997e-16	6.63336e-20	down	5.10519	-5.10519	-2.35196
ATM Signaling	7.2	0.265	-0.626	SMC2	structural maintenance of chromosomes 2	Nucleus	transporter	1.68491e-12	5.57739e-14	down	2.79335	-2.79335	-1.482
ATM Signaling	7.2	0.265	-0.626	H2AFX	H2A histone family member X	Nucleus	transcription regulator	3.80241e-15	1.9686e-17	down	2.95388	-2.95388	-1.56261
ATM Signaling	7.2	0.265	-0.626	CDKN1A	cyclin dependent kinase inhibitor 1A	Nucleus	kinase	9.84455e-16	2.41106e-18	up	3.53342	3.53342	1.82107
ATM Signaling	7.2	0.265	-0.626	PPP2R2B	protein phosphatase 2 regulatory subunit Bbeta	Cytoplasm	phosphatase	5.11313e-10	5.7169e-11	down	3.25051	-3.25051	-1.70067
ATM Signaling	7.2	0.265	-0.626	TP53BP1	tumor protein p53 binding protein 1	Nucleus	transcription regulator	7.23333e-11	5.68188e-12	up	2.3621	2.3621	1.24007
ATM Signaling	7.2	0.265	-0.626	CBX3	chromobox 3	Nucleus	transcription regulator	1.05191e-13	1.63648e-15	down	3.47431	-3.47431	-1.79673
ATM Signaling	7.2	0.265	-0.626	CDK2	cyclin dependent kinase 2	Nucleus	kinase	1.29106e-12	4.0072e-14	down	2.90582	-2.90582	-1.53894
Pancreatic Adenocarcinoma Signaling	6.99	0.242	0	RALA	RAS like proto-oncogene A	Cytoplasm	enzyme	1.03778e-12	3.04108e-14	down	2.10141	-2.10141	-1.07136
Pancreatic Adenocarcinoma Signaling	6.99	0.242	0	PA2G4	proliferation-associated 2G4	Nucleus	transcription regulator	2.03008e-14	1.92084e-16	down	2.83828	-2.83828	-1.50502
Pancreatic Adenocarcinoma Signaling	6.99	0.242	0	SMAD3	SMAD family member 3	Nucleus	transcription regulator	2.11641e-14	2.0565e-16	down	6.05424	-6.05424	-2.59795
Pancreatic Adenocarcinoma Signaling	6.99	0.242	0	SUV39H1	suppressor of variegation 3-9 homolog 1	Nucleus	enzyme	3.54176e-12	1.39467e-13	down	2.66205	-2.66205	-1.41254
Pancreatic Adenocarcinoma Signaling	6.99	0.242	0	PIK3R1	phosphoinositide-3-kinase regulatory subunit 1	Cytoplasm	kinase	6.31517e-09	1.02209e-09	up	2.10717	2.10717	1.07531
Pancreatic Adenocarcinoma Signaling	6.99	0.242	0	RAD51	RAD51 recombinase	Nucleus	enzyme	1.16977e-10	1.00897e-11	down	3.02816	-3.02816	-1.59844
Pancreatic Adenocarcinoma Signaling	6.99	0.242	0	TGFBR2	transforming growth factor beta receptor 2	Plasma Membrane	kinase	2.6425e-14	2.74965e-16	up	2.42651	2.42651	1.27888
Pancreatic Adenocarcinoma Signaling	6.99	0.242	0	HMOX1	heme oxygenase 1	Cytoplasm	enzyme	4.04794e-16	6.11375e-19	up	4.75638	4.75638	2.24986
Pancreatic Adenocarcinoma Signaling	6.99	0.242	0	SMAD4	SMAD family member 4	Nucleus	transcription regulator	3.85522e-10	4.12789e-11	down	2.81975	-2.81975	-1.49557
Pancreatic Adenocarcinoma Signaling	6.99	0.242	0	AKT3	AKT serine/threonine kinase 3	Cytoplasm	kinase	3.36787e-09	4.99419e-10	down	2.33262	-2.33262	-1.22195
Pancreatic Adenocarcinoma Signaling	6.99	0.242	0	E2F2	E2F transcription factor 2	Nucleus	transcription regulator	3.34586e-10	3.51386e-11	down	3.41045	-3.41045	-1.76996
Pancreatic Adenocarcinoma Signaling	6.99	0.242	0	E2F8	E2F transcription factor 8	Nucleus	transcription regulator	1.64503e-12	5.40792e-14	down	11.3347	-11.3347	-3.50267
Pancreatic Adenocarcinoma Signaling	6.99	0.242	0	EGFR	epidermal growth factor receptor	Plasma Membrane	kinase	1.20017e-11	6.38805e-13	down	2.83248	-2.83248	-1.50206
Pancreatic Adenocarcinoma Signaling	6.99	0.242	0	SMAD2	SMAD family member 2	Nucleus	transcription regulator	3.84551e-11	2.66273e-12	down	2.74936	-2.74936	-1.4591
Pancreatic Adenocarcinoma Signaling	6.99	0.242	0	TFDP1	transcription factor Dp-1	Nucleus	transcription regulator	3.02763e-12	1.14554e-13	down	2.01689	-2.01689	-1.01213
Pancreatic Adenocarcinoma Signaling	6.99	0.242	0	RAC1	Rac family small GTPase 1	Plasma Membrane	enzyme	9.74029e-16	2.35993e-18	down	3.9564	-3.9564	-1.98419
Pancreatic Adenocarcinoma Signaling	6.99	0.242	0	HBEGF	heparin binding EGF like growth factor	Extracellular Space	growth factor	8.25576e-12	3.96681e-13	down	2.37301	-2.37301	-1.24672
Pancreatic Adenocarcinoma Signaling	6.99	0.242	0	MDM2	MDM2 proto-oncogene	Nucleus	transcription regulator	1.64016e-10	1.50854e-11	up	2.53286	2.53286	1.34077
Pancreatic Adenocarcinoma Signaling	6.99	0.242	0	STAT3	signal transducer and activator of transcription 3	Nucleus	transcription regulator	1.31008e-12	4.08628e-14	up	2.15947	2.15947	1.11068
Pancreatic Adenocarcinoma Signaling	6.99	0.242	0	BIRC5	baculoviral IAP repeat containing 5	Cytoplasm	other	1.2694e-15	3.45696e-18	down	5.93594	-5.93594	-2.56948
Pancreatic Adenocarcinoma Signaling	6.99	0.242	0	PIK3R3	phosphoinositide-3-kinase regulatory subunit 3	Cytoplasm	kinase	2.242e-08	4.27816e-09	up	2.18979	2.18979	1.13079
Pancreatic Adenocarcinoma Signaling	6.99	0.242	0	GAB1	GRB2 associated binding protein 1	Cytoplasm	kinase	2.28313e-06	7.11317e-07	up	2.19052	2.19052	1.13127
Pancreatic Adenocarcinoma Signaling	6.99	0.242	0	E2F1	E2F transcription factor 1	Nucleus	transcription regulator	6.51307e-13	1.7026e-14	down	3.8997	-3.8997	-1.96336
Pancreatic Adenocarcinoma Signaling	6.99	0.242	0	CDKN1A	cyclin dependent kinase inhibitor 1A	Nucleus	kinase	9.84455e-16	2.41106e-18	up	3.53342	3.53342	1.82107
Pancreatic Adenocarcinoma Signaling	6.99	0.242	0	PIK3CD	phosphatidylinositol-4,5-bisphosphate 3-kinase catalytic subunit delta	Cytoplasm	kinase	4.09814e-09	6.26688e-10	down	2.79451	-2.79451	-1.48259
Pancreatic Adenocarcinoma Signaling	6.99	0.242	0	PTGS2	prostaglandin-endoperoxide synthase 2	Cytoplasm	enzyme	2.8881e-15	1.37739e-17	up	8.59073	8.59073	3.10278
Pancreatic Adenocarcinoma Signaling	6.99	0.242	0	ELK1	ELK1, ETS transcription factor	Nucleus	transcription regulator	1.66413e-10	1.53511e-11	down	2.89408	-2.89408	-1.53311
Pancreatic Adenocarcinoma Signaling	6.99	0.242	0	NOTCH1	notch 1	Plasma Membrane	transcription regulator	1.19385e-08	2.09541e-09	up	2.0538	2.0538	1.0383
Pancreatic Adenocarcinoma Signaling	6.99	0.242	0	CDK2	cyclin dependent kinase 2	Nucleus	kinase	1.29106e-12	4.0072e-14	down	2.90582	-2.90582	-1.53894
Mismatch Repair in Eukaryotes	5.93	0.562	NaN	PCNA	proliferating cell nuclear antigen	Nucleus	enzyme	2.47069e-07	6.26588e-08	down	2.03882	-2.03882	-1.02774
Mismatch Repair in Eukaryotes	5.93	0.562	NaN	MSH2	mutS homolog 2	Nucleus	enzyme	3.73685e-12	1.49042e-13	down	3.9616	-3.9616	-1.98608
Mismatch Repair in Eukaryotes	5.93	0.562	NaN	RFC4	replication factor C subunit 4	Nucleus	other	4.83131e-15	2.72308e-17	down	4.08615	-4.08615	-2.03074
Mismatch Repair in Eukaryotes	5.93	0.562	NaN	MSH3	mutS homolog 3	Nucleus	enzyme	5.23951e-10	5.8876e-11	down	2.06901	-2.06901	-1.04894
Mismatch Repair in Eukaryotes	5.93	0.562	NaN	RFC2	replication factor C subunit 2	Nucleus	other	1.60771e-13	2.81277e-15	down	2.70409	-2.70409	-1.43514
Mismatch Repair in Eukaryotes	5.93	0.562	NaN	FEN1	flap structure-specific endonuclease 1	Nucleus	enzyme	2.7727e-14	2.91342e-16	down	3.78335	-3.78335	-1.91966
Mismatch Repair in Eukaryotes	5.93	0.562	NaN	RFC5	replication factor C subunit 5	Nucleus	enzyme	1.86224e-13	3.46685e-15	down	2.61168	-2.61168	-1.38498
Mismatch Repair in Eukaryotes	5.93	0.562	NaN	EXO1	exonuclease 1	Nucleus	enzyme	9.72079e-12	4.92857e-13	down	6.47931	-6.47931	-2.69584
Mismatch Repair in Eukaryotes	5.93	0.562	NaN	RFC3	replication factor C subunit 3	Nucleus	enzyme	6.23484e-15	3.97529e-17	down	4.68574	-4.68574	-2.22828
Glioma Signaling	5.89	0.225	-0.943	RAP1B	RAP1B, member of RAS oncogene family	Cytoplasm	enzyme	5.71809e-11	4.25828e-12	down	3.7316	-3.7316	-1.89979
Glioma Signaling	5.89	0.225	-0.943	RALA	RAS like proto-oncogene A	Cytoplasm	enzyme	1.03778e-12	3.04108e-14	down	2.10141	-2.10141	-1.07136
Glioma Signaling	5.89	0.225	-0.943	PA2G4	proliferation-associated 2G4	Nucleus	transcription regulator	2.03008e-14	1.92084e-16	down	2.83828	-2.83828	-1.50502
Glioma Signaling	5.89	0.225	-0.943	SUV39H1	suppressor of variegation 3-9 homolog 1	Nucleus	enzyme	3.54176e-12	1.39467e-13	down	2.66205	-2.66205	-1.41254
Glioma Signaling	5.89	0.225	-0.943	PIK3R1	phosphoinositide-3-kinase regulatory subunit 1	Cytoplasm	kinase	6.31517e-09	1.02209e-09	up	2.10717	2.10717	1.07531
Glioma Signaling	5.89	0.225	-0.943	RBL1	RB transcriptional corepressor like 1	Nucleus	transcription regulator	3.07616e-11	2.02175e-12	down	4.46325	-4.46325	-2.15809
Glioma Signaling	5.89	0.225	-0.943	PTEN	phosphatase and tensin homolog	Cytoplasm	phosphatase	9.21402e-09	1.56316e-09	down	2.21037	-2.21037	-1.14429
Glioma Signaling	5.89	0.225	-0.943	SHC1	SHC adaptor protein 1	Cytoplasm	other	1.37217e-12	4.33244e-14	up	2.14646	2.14646	1.10196
Glioma Signaling	5.89	0.225	-0.943	CAMK2D	calcium/calmodulin dependent protein kinase II delta	Cytoplasm	kinase	1.4033e-11	7.72693e-13	down	2.1168	-2.1168	-1.08188
Glioma Signaling	5.89	0.225	-0.943	SOS1	SOS Ras/Rac guanine nucleotide exchange factor 1	Cytoplasm	other	1.3713e-07	3.25916e-08	up	2.07165	2.07165	1.05078
Glioma Signaling	5.89	0.225	-0.943	AKT3	AKT serine/threonine kinase 3	Cytoplasm	kinase	3.36787e-09	4.99419e-10	down	2.33262	-2.33262	-1.22195
Glioma Signaling	5.89	0.225	-0.943	PRKCE	protein kinase C epsilon	Cytoplasm	kinase	4.82095e-09	7.50499e-10	down	2.62727	-2.62727	-1.39357
Glioma Signaling	5.89	0.225	-0.943	E2F2	E2F transcription factor 2	Nucleus	transcription regulator	3.34586e-10	3.51386e-11	down	3.41045	-3.41045	-1.76996
Glioma Signaling	5.89	0.225	-0.943	E2F8	E2F transcription factor 8	Nucleus	transcription regulator	1.64503e-12	5.40792e-14	down	11.3347	-11.3347	-3.50267
Glioma Signaling	5.89	0.225	-0.943	EGFR	epidermal growth factor receptor	Plasma Membrane	kinase	1.20017e-11	6.38805e-13	down	2.83248	-2.83248	-1.50206
Glioma Signaling	5.89	0.225	-0.943	TFDP1	transcription factor Dp-1	Nucleus	transcription regulator	3.02763e-12	1.14554e-13	down	2.01689	-2.01689	-1.01213
Glioma Signaling	5.89	0.225	-0.943	MDM2	MDM2 proto-oncogene	Nucleus	transcription regulator	1.64016e-10	1.50854e-11	up	2.53286	2.53286	1.34077
Glioma Signaling	5.89	0.225	-0.943	RAP1A	RAP1A, member of RAS oncogene family	Cytoplasm	enzyme	5.60714e-13	1.40143e-14	down	3.07254	-3.07254	-1.61943
Glioma Signaling	5.89	0.225	-0.943	IGF2R	insulin like growth factor 2 receptor	Plasma Membrane	transmembrane receptor	3.66408e-12	1.45311e-13	up	2.25269	2.25269	1.17165
Glioma Signaling	5.89	0.225	-0.943	PIK3R3	phosphoinositide-3-kinase regulatory subunit 3	Cytoplasm	kinase	2.242e-08	4.27816e-09	up	2.18979	2.18979	1.13079
Glioma Signaling	5.89	0.225	-0.943	CALM1 (includes others)	calmodulin 1	Cytoplasm	other	3.10033e-13	6.63396e-15	down	2.21591	-2.21591	-1.1479
Glioma Signaling	5.89	0.225	-0.943	RRAS2	RAS related 2	Plasma Membrane	enzyme	5.95714e-12	2.65268e-13	down	2.69374	-2.69374	-1.42961
Glioma Signaling	5.89	0.225	-0.943	GAB1	GRB2 associated binding protein 1	Cytoplasm	kinase	2.28313e-06	7.11317e-07	up	2.19052	2.19052	1.13127
Glioma Signaling	5.89	0.225	-0.943	E2F1	E2F transcription factor 1	Nucleus	transcription regulator	6.51307e-13	1.7026e-14	down	3.8997	-3.8997	-1.96336
Glioma Signaling	5.89	0.225	-0.943	CDKN1A	cyclin dependent kinase inhibitor 1A	Nucleus	kinase	9.84455e-16	2.41106e-18	up	3.53342	3.53342	1.82107
Glioma Signaling	5.89	0.225	-0.943	PIK3CD	phosphatidylinositol-4,5-bisphosphate 3-kinase catalytic subunit delta	Cytoplasm	kinase	4.09814e-09	6.26688e-10	down	2.79451	-2.79451	-1.48259
Glioma Signaling	5.89	0.225	-0.943	PRKCH	protein kinase C eta	Cytoplasm	kinase	5.15149e-11	3.74308e-12	down	3.09998	-3.09998	-1.63226
Role of Tissue Factor in Cancer	5.68	0.215	NaN	RAP1B	RAP1B, member of RAS oncogene family	Cytoplasm	enzyme	5.71809e-11	4.25828e-12	down	3.7316	-3.7316	-1.89979
Role of Tissue Factor in Cancer	5.68	0.215	NaN	CTGF	connective tissue growth factor	Extracellular Space	growth factor	1.51114e-14	1.29107e-16	down	6.10899	-6.10899	-2.61093
Role of Tissue Factor in Cancer	5.68	0.215	NaN	RALA	RAS like proto-oncogene A	Cytoplasm	enzyme	1.03778e-12	3.04108e-14	down	2.10141	-2.10141	-1.07136
Role of Tissue Factor in Cancer	5.68	0.215	NaN	PIK3R1	phosphoinositide-3-kinase regulatory subunit 1	Cytoplasm	kinase	6.31517e-09	1.02209e-09	up	2.10717	2.10717	1.07531
Role of Tissue Factor in Cancer	5.68	0.215	NaN	PTEN	phosphatase and tensin homolog	Cytoplasm	phosphatase	9.21402e-09	1.56316e-09	down	2.21037	-2.21037	-1.14429
Role of Tissue Factor in Cancer	5.68	0.215	NaN	PAK1	p21 (RAC1) activated kinase 1	Cytoplasm	kinase	2.28821e-11	1.40818e-12	down	2.47453	-2.47453	-1.30715
Role of Tissue Factor in Cancer	5.68	0.215	NaN	F2RL1	F2R like trypsin receptor 1	Plasma Membrane	G-protein coupled receptor	2.5941e-10	2.59876e-11	down	2.18903	-2.18903	-1.13029
Role of Tissue Factor in Cancer	5.68	0.215	NaN	CFL2	cofilin 2	Extracellular Space	other	3.52772e-15	1.81739e-17	down	4.18587	-4.18587	-2.06553
Role of Tissue Factor in Cancer	5.68	0.215	NaN	ITGAV	integrin subunit alpha V	Plasma Membrane	transmembrane receptor	3.50857e-11	2.37215e-12	down	3.16075	-3.16075	-1.66027
Role of Tissue Factor in Cancer	5.68	0.215	NaN	AKT3	AKT serine/threonine kinase 3	Cytoplasm	kinase	3.36787e-09	4.99419e-10	down	2.33262	-2.33262	-1.22195
Role of Tissue Factor in Cancer	5.68	0.215	NaN	CXCL1	C-X-C motif chemokine ligand 1	Extracellular Space	cytokine	8.5249e-08	1.92348e-08	up	2.30213	2.30213	1.20297
Role of Tissue Factor in Cancer	5.68	0.215	NaN	MMP1	matrix metallopeptidase 1	Extracellular Space	peptidase	3.0323e-11	1.98519e-12	up	6.01673	6.01673	2.58898
Role of Tissue Factor in Cancer	5.68	0.215	NaN	EGFR	epidermal growth factor receptor	Plasma Membrane	kinase	1.20017e-11	6.38805e-13	down	2.83248	-2.83248	-1.50206
Role of Tissue Factor in Cancer	5.68	0.215	NaN	CXCL8	C-X-C motif chemokine ligand 8	Extracellular Space	cytokine	1.69082e-13	3.0013e-15	up	4.15112	4.15112	2.0535
Role of Tissue Factor in Cancer	5.68	0.215	NaN	CFL1	cofilin 1	Nucleus	other	6.292e-16	1.18747e-18	down	3.92681	-3.92681	-1.97336
Role of Tissue Factor in Cancer	5.68	0.215	NaN	RAC1	Rac family small GTPase 1	Plasma Membrane	enzyme	9.74029e-16	2.35993e-18	down	3.9564	-3.9564	-1.98419
Role of Tissue Factor in Cancer	5.68	0.215	NaN	HBEGF	heparin binding EGF like growth factor	Extracellular Space	growth factor	8.25576e-12	3.96681e-13	down	2.37301	-2.37301	-1.24672
Role of Tissue Factor in Cancer	5.68	0.215	NaN	RPS6KA5	ribosomal protein S6 kinase A5	Nucleus	kinase	3.15068e-08	6.29172e-09	down	2.0463	-2.0463	-1.03302
Role of Tissue Factor in Cancer	5.68	0.215	NaN	RAP1A	RAP1A, member of RAS oncogene family	Cytoplasm	enzyme	5.60714e-13	1.40143e-14	down	3.07254	-3.07254	-1.61943
Role of Tissue Factor in Cancer	5.68	0.215	NaN	PIK3R3	phosphoinositide-3-kinase regulatory subunit 3	Cytoplasm	kinase	2.242e-08	4.27816e-09	up	2.18979	2.18979	1.13079
Role of Tissue Factor in Cancer	5.68	0.215	NaN	ARRB2	arrestin beta 2	Cytoplasm	other	1.29804e-09	1.6655e-10	down	5.01383	-5.01383	-2.32591
Role of Tissue Factor in Cancer	5.68	0.215	NaN	RRAS2	RAS related 2	Plasma Membrane	enzyme	5.95714e-12	2.65268e-13	down	2.69374	-2.69374	-1.42961
Role of Tissue Factor in Cancer	5.68	0.215	NaN	GAB1	GRB2 associated binding protein 1	Cytoplasm	kinase	2.28313e-06	7.11317e-07	up	2.19052	2.19052	1.13127
Role of Tissue Factor in Cancer	5.68	0.215	NaN	LYN	LYN proto-oncogene, Src family tyrosine kinase	Cytoplasm	kinase	1.9897e-07	4.92333e-08	down	2.10363	-2.10363	-1.07288
Role of Tissue Factor in Cancer	5.68	0.215	NaN	IL1B	interleukin 1 beta	Extracellular Space	cytokine	3.60996e-17	1.10659e-21	up	28.4372	28.4372	4.82971
Role of Tissue Factor in Cancer	5.68	0.215	NaN	PIK3CD	phosphatidylinositol-4,5-bisphosphate 3-kinase catalytic subunit delta	Cytoplasm	kinase	4.09814e-09	6.26688e-10	down	2.79451	-2.79451	-1.48259
Role of Tissue Factor in Cancer	5.68	0.215	NaN	CYR61	cysteine rich angiogenic inducer 61	Extracellular Space	other	3.27258e-14	3.65568e-16	down	6.5688	-6.5688	-2.71563
Role of Tissue Factor in Cancer	5.68	0.215	NaN	FGF5	fibroblast growth factor 5	Extracellular Space	growth factor	2.67725e-07	6.8348e-08	down	2.04131	-2.04131	-1.0295
p53 Signaling	5.51	0.225	0.447	PIK3R1	phosphoinositide-3-kinase regulatory subunit 1	Cytoplasm	kinase	6.31517e-09	1.02209e-09	up	2.10717	2.10717	1.07531
p53 Signaling	5.51	0.225	0.447	RRM2B	ribonucleotide reductase regulatory TP53 inducible subunit M2B	Nucleus	enzyme	3.02763e-12	1.14588e-13	up	3.30683	3.30683	1.72545
p53 Signaling	5.51	0.225	0.447	CHEK1	checkpoint kinase 1	Nucleus	kinase	2.46521e-11	1.54037e-12	down	2.13696	-2.13696	-1.09556
p53 Signaling	5.51	0.225	0.447	PTEN	phosphatase and tensin homolog	Cytoplasm	phosphatase	9.21402e-09	1.56316e-09	down	2.21037	-2.21037	-1.14429
p53 Signaling	5.51	0.225	0.447	CCNG1	cyclin G1	Nucleus	other	2.14279e-11	1.2919e-12	down	2.41118	-2.41118	-1.26974
p53 Signaling	5.51	0.225	0.447	BBC3	BCL2 binding component 3	Cytoplasm	other	4.32457e-09	6.65505e-10	up	2.51328	2.51328	1.32957
p53 Signaling	5.51	0.225	0.447	KAT2B	lysine acetyltransferase 2B	Nucleus	transcription regulator	8.04233e-13	2.20287e-14	down	3.15798	-3.15798	-1.659
p53 Signaling	5.51	0.225	0.447	THBS1	thrombospondin 1	Extracellular Space	other	2.17795e-13	4.27148e-15	down	3.42342	-3.42342	-1.77544
p53 Signaling	5.51	0.225	0.447	AKT3	AKT serine/threonine kinase 3	Cytoplasm	kinase	3.36787e-09	4.99419e-10	down	2.33262	-2.33262	-1.22195
p53 Signaling	5.51	0.225	0.447	BRCA1	BRCA1, DNA repair associated	Nucleus	transcription regulator	4.5988e-14	5.66637e-16	down	5.1073	-5.1073	-2.35256
p53 Signaling	5.51	0.225	0.447	HIPK2	homeodomain interacting protein kinase 2	Nucleus	kinase	5.70943e-13	1.44155e-14	down	2.19461	-2.19461	-1.13397
p53 Signaling	5.51	0.225	0.447	TP53INP1	tumor protein p53 inducible nuclear protein 1	Nucleus	other	4.58525e-14	5.63655e-16	up	3.18773	3.18773	1.67253
p53 Signaling	5.51	0.225	0.447	TOPBP1	DNA topoisomerase II binding protein 1	Nucleus	other	5.2947e-12	2.29693e-13	down	2.34192	-2.34192	-1.22769
p53 Signaling	5.51	0.225	0.447	TIGAR	TP53 induced glycolysis regulatory phosphatase	Cytoplasm	enzyme	1.7942e-11	1.03735e-12	up	2.02883	2.02883	1.02065
p53 Signaling	5.51	0.225	0.447	MDM2	MDM2 proto-oncogene	Nucleus	transcription regulator	1.64016e-10	1.50854e-11	up	2.53286	2.53286	1.34077
p53 Signaling	5.51	0.225	0.447	BIRC5	baculoviral IAP repeat containing 5	Cytoplasm	other	1.2694e-15	3.45696e-18	down	5.93594	-5.93594	-2.56948
p53 Signaling	5.51	0.225	0.447	TP53I3	tumor protein p53 inducible protein 3	Cytoplasm	enzyme	1.03729e-11	5.33619e-13	up	2.07025	2.07025	1.04981
p53 Signaling	5.51	0.225	0.447	PIK3R3	phosphoinositide-3-kinase regulatory subunit 3	Cytoplasm	kinase	2.242e-08	4.27816e-09	up	2.18979	2.18979	1.13079
p53 Signaling	5.51	0.225	0.447	PCNA	proliferating cell nuclear antigen	Nucleus	enzyme	2.47069e-07	6.26588e-08	down	2.03882	-2.03882	-1.02774
p53 Signaling	5.51	0.225	0.447	GAB1	GRB2 associated binding protein 1	Cytoplasm	kinase	2.28313e-06	7.11317e-07	up	2.19052	2.19052	1.13127
p53 Signaling	5.51	0.225	0.447	E2F1	E2F transcription factor 1	Nucleus	transcription regulator	6.51307e-13	1.7026e-14	down	3.8997	-3.8997	-1.96336
p53 Signaling	5.51	0.225	0.447	CDKN1A	cyclin dependent kinase inhibitor 1A	Nucleus	kinase	9.84455e-16	2.41106e-18	up	3.53342	3.53342	1.82107
p53 Signaling	5.51	0.225	0.447	PIK3CD	phosphatidylinositol-4,5-bisphosphate 3-kinase catalytic subunit delta	Cytoplasm	kinase	4.09814e-09	6.26688e-10	down	2.79451	-2.79451	-1.48259
p53 Signaling	5.51	0.225	0.447	CDK2	cyclin dependent kinase 2	Nucleus	kinase	1.29106e-12	4.0072e-14	down	2.90582	-2.90582	-1.53894
p53 Signaling	5.51	0.225	0.447	DRAM1	DNA damage regulated autophagy modulator 1	Cytoplasm	other	3.21197e-13	6.93838e-15	up	3.56374	3.56374	1.83339
HGF Signaling	5.45	0.218	-1.877	RAP1B	RAP1B, member of RAS oncogene family	Cytoplasm	enzyme	5.71809e-11	4.25828e-12	down	3.7316	-3.7316	-1.89979
HGF Signaling	5.45	0.218	-1.877	RALA	RAS like proto-oncogene A	Cytoplasm	enzyme	1.03778e-12	3.04108e-14	down	2.10141	-2.10141	-1.07136
HGF Signaling	5.45	0.218	-1.877	PIK3R1	phosphoinositide-3-kinase regulatory subunit 1	Cytoplasm	kinase	6.31517e-09	1.02209e-09	up	2.10717	2.10717	1.07531
HGF Signaling	5.45	0.218	-1.877	PTK2	protein tyrosine kinase 2	Cytoplasm	kinase	2.40253e-13	4.7977e-15	down	2.79094	-2.79094	-1.48075
HGF Signaling	5.45	0.218	-1.877	ELF4	E74 like ETS transcription factor 4	Nucleus	transcription regulator	5.17818e-13	1.26516e-14	down	3.26183	-3.26183	-1.70568
HGF Signaling	5.45	0.218	-1.877	PAK1	p21 (RAC1) activated kinase 1	Cytoplasm	kinase	2.28821e-11	1.40818e-12	down	2.47453	-2.47453	-1.30715
HGF Signaling	5.45	0.218	-1.877	SOS1	SOS Ras/Rac guanine nucleotide exchange factor 1	Cytoplasm	other	1.3713e-07	3.25916e-08	up	2.07165	2.07165	1.05078
HGF Signaling	5.45	0.218	-1.877	MAP3K7	mitogen-activated protein kinase kinase kinase 7	Cytoplasm	kinase	2.85933e-11	1.8435e-12	down	2.4107	-2.4107	-1.26945
HGF Signaling	5.45	0.218	-1.877	PRKCE	protein kinase C epsilon	Cytoplasm	kinase	4.82095e-09	7.50499e-10	down	2.62727	-2.62727	-1.39357
HGF Signaling	5.45	0.218	-1.877	AKT3	AKT serine/threonine kinase 3	Cytoplasm	kinase	3.36787e-09	4.99419e-10	down	2.33262	-2.33262	-1.22195
HGF Signaling	5.45	0.218	-1.877	ETS1	ETS proto-oncogene 1, transcription factor	Nucleus	transcription regulator	3.79373e-13	8.49501e-15	down	2.79226	-2.79226	-1.48143
HGF Signaling	5.45	0.218	-1.877	MAP3K14	mitogen-activated protein kinase kinase kinase 14	Cytoplasm	kinase	1.69086e-09	2.26353e-10	down	2.58768	-2.58768	-1.37166
HGF Signaling	5.45	0.218	-1.877	ITGA2	integrin subunit alpha 2	Plasma Membrane	transmembrane receptor	1.03968e-15	2.70459e-18	up	3.62314	3.62314	1.85724
HGF Signaling	5.45	0.218	-1.877	RAC1	Rac family small GTPase 1	Plasma Membrane	enzyme	9.74029e-16	2.35993e-18	down	3.9564	-3.9564	-1.98419
HGF Signaling	5.45	0.218	-1.877	STAT3	signal transducer and activator of transcription 3	Nucleus	transcription regulator	1.31008e-12	4.08628e-14	up	2.15947	2.15947	1.11068
HGF Signaling	5.45	0.218	-1.877	RAP1A	RAP1A, member of RAS oncogene family	Cytoplasm	enzyme	5.60714e-13	1.40143e-14	down	3.07254	-3.07254	-1.61943
HGF Signaling	5.45	0.218	-1.877	PIK3R3	phosphoinositide-3-kinase regulatory subunit 3	Cytoplasm	kinase	2.242e-08	4.27816e-09	up	2.18979	2.18979	1.13079
HGF Signaling	5.45	0.218	-1.877	MAP3K12	mitogen-activated protein kinase kinase kinase 12	Cytoplasm	kinase	3.86278e-09	5.85771e-10	up	2.11625	2.11625	1.08151
HGF Signaling	5.45	0.218	-1.877	RRAS2	RAS related 2	Plasma Membrane	enzyme	5.95714e-12	2.65268e-13	down	2.69374	-2.69374	-1.42961
HGF Signaling	5.45	0.218	-1.877	GAB1	GRB2 associated binding protein 1	Cytoplasm	kinase	2.28313e-06	7.11317e-07	up	2.19052	2.19052	1.13127
HGF Signaling	5.45	0.218	-1.877	CDKN1A	cyclin dependent kinase inhibitor 1A	Nucleus	kinase	9.84455e-16	2.41106e-18	up	3.53342	3.53342	1.82107
HGF Signaling	5.45	0.218	-1.877	PRKCH	protein kinase C eta	Cytoplasm	kinase	5.15149e-11	3.74308e-12	down	3.09998	-3.09998	-1.63226
HGF Signaling	5.45	0.218	-1.877	PIK3CD	phosphatidylinositol-4,5-bisphosphate 3-kinase catalytic subunit delta	Cytoplasm	kinase	4.09814e-09	6.26688e-10	down	2.79451	-2.79451	-1.48259
HGF Signaling	5.45	0.218	-1.877	PTGS2	prostaglandin-endoperoxide synthase 2	Cytoplasm	enzyme	2.8881e-15	1.37739e-17	up	8.59073	8.59073	3.10278
HGF Signaling	5.45	0.218	-1.877	ELK1	ELK1, ETS transcription factor	Nucleus	transcription regulator	1.66413e-10	1.53511e-11	down	2.89408	-2.89408	-1.53311
HGF Signaling	5.45	0.218	-1.877	CDK2	cyclin dependent kinase 2	Nucleus	kinase	1.29106e-12	4.0072e-14	down	2.90582	-2.90582	-1.53894
Breast Cancer Regulation by Stathmin1	5.42	0.18	NaN	RAP1B	RAP1B, member of RAS oncogene family	Cytoplasm	enzyme	5.71809e-11	4.25828e-12	down	3.7316	-3.7316	-1.89979
Breast Cancer Regulation by Stathmin1	5.42	0.18	NaN	PRKACB	protein kinase cAMP-activated catalytic subunit beta	Cytoplasm	kinase	7.82228e-11	6.24227e-12	down	3.29471	-3.29471	-1.72015
Breast Cancer Regulation by Stathmin1	5.42	0.18	NaN	TUBA1B	tubulin alpha 1b	Cytoplasm	other	6.91944e-14	9.5471e-16	down	2.35907	-2.35907	-1.23822
Breast Cancer Regulation by Stathmin1	5.42	0.18	NaN	RALA	RAS like proto-oncogene A	Cytoplasm	enzyme	1.03778e-12	3.04108e-14	down	2.10141	-2.10141	-1.07136
Breast Cancer Regulation by Stathmin1	5.42	0.18	NaN	PIK3R1	phosphoinositide-3-kinase regulatory subunit 1	Cytoplasm	kinase	6.31517e-09	1.02209e-09	up	2.10717	2.10717	1.07531
Breast Cancer Regulation by Stathmin1	5.42	0.18	NaN	PPP1CB	protein phosphatase 1 catalytic subunit beta	Cytoplasm	phosphatase	4.50695e-13	1.04829e-14	down	6.36228	-6.36228	-2.66954
Breast Cancer Regulation by Stathmin1	5.42	0.18	NaN	TUBB	tubulin beta class I	Cytoplasm	other	4.00444e-13	9.09844e-15	down	2.77699	-2.77699	-1.47352
Breast Cancer Regulation by Stathmin1	5.42	0.18	NaN	STMN1	stathmin 1	Cytoplasm	other	1.58206e-14	1.38799e-16	down	2.42433	-2.42433	-1.27758
Breast Cancer Regulation by Stathmin1	5.42	0.18	NaN	ROCK2	Rho associated coiled-coil containing protein kinase 2	Cytoplasm	kinase	2.06865e-12	7.23386e-14	down	2.6843	-2.6843	-1.42454
Breast Cancer Regulation by Stathmin1	5.42	0.18	NaN	SHC1	SHC adaptor protein 1	Cytoplasm	other	1.37217e-12	4.33244e-14	up	2.14646	2.14646	1.10196
Breast Cancer Regulation by Stathmin1	5.42	0.18	NaN	PAK1	p21 (RAC1) activated kinase 1	Cytoplasm	kinase	2.28821e-11	1.40818e-12	down	2.47453	-2.47453	-1.30715
Breast Cancer Regulation by Stathmin1	5.42	0.18	NaN	CAMK2D	calcium/calmodulin dependent protein kinase II delta	Cytoplasm	kinase	1.4033e-11	7.72693e-13	down	2.1168	-2.1168	-1.08188
Breast Cancer Regulation by Stathmin1	5.42	0.18	NaN	SOS1	SOS Ras/Rac guanine nucleotide exchange factor 1	Cytoplasm	other	1.3713e-07	3.25916e-08	up	2.07165	2.07165	1.05078
Breast Cancer Regulation by Stathmin1	5.42	0.18	NaN	PRKCE	protein kinase C epsilon	Cytoplasm	kinase	4.82095e-09	7.50499e-10	down	2.62727	-2.62727	-1.39357
Breast Cancer Regulation by Stathmin1	5.42	0.18	NaN	GNG12	G protein subunit gamma 12	Plasma Membrane	enzyme	1.29166e-13	2.10829e-15	down	3.27726	-3.27726	-1.71249
Breast Cancer Regulation by Stathmin1	5.42	0.18	NaN	E2F8	E2F transcription factor 8	Nucleus	transcription regulator	1.64503e-12	5.40792e-14	down	11.3347	-11.3347	-3.50267
Breast Cancer Regulation by Stathmin1	5.42	0.18	NaN	E2F2	E2F transcription factor 2	Nucleus	transcription regulator	3.34586e-10	3.51386e-11	down	3.41045	-3.41045	-1.76996
Breast Cancer Regulation by Stathmin1	5.42	0.18	NaN	CCNE2	cyclin E2	Nucleus	other	2.13743e-13	4.17565e-15	down	6.93154	-6.93154	-2.79318
Breast Cancer Regulation by Stathmin1	5.42	0.18	NaN	TUBB4B	tubulin beta 4B class IVb	Cytoplasm	other	1.49995e-13	2.57833e-15	down	2.20507	-2.20507	-1.14082
Breast Cancer Regulation by Stathmin1	5.42	0.18	NaN	TUBG1	tubulin gamma 1	Cytoplasm	other	4.53314e-13	1.05785e-14	down	2.08196	-2.08196	-1.05794
Breast Cancer Regulation by Stathmin1	5.42	0.18	NaN	RAC1	Rac family small GTPase 1	Plasma Membrane	enzyme	9.74029e-16	2.35993e-18	down	3.9564	-3.9564	-1.98419
Breast Cancer Regulation by Stathmin1	5.42	0.18	NaN	TUBA4A	tubulin alpha 4a	Cytoplasm	other	1.42182e-12	4.51094e-14	down	2.17386	-2.17386	-1.12026
Breast Cancer Regulation by Stathmin1	5.42	0.18	NaN	GNAI1	G protein subunit alpha i1	Plasma Membrane	enzyme	3.13615e-11	2.07397e-12	up	2.32292	2.32292	1.21594
Breast Cancer Regulation by Stathmin1	5.42	0.18	NaN	ITPR1	inositol 1,4,5-trisphosphate receptor type 1	Cytoplasm	ion channel	4.18553e-12	1.71862e-13	up	2.10799	2.10799	1.07587
Breast Cancer Regulation by Stathmin1	5.42	0.18	NaN	RAP1A	RAP1A, member of RAS oncogene family	Cytoplasm	enzyme	5.60714e-13	1.40143e-14	down	3.07254	-3.07254	-1.61943
Breast Cancer Regulation by Stathmin1	5.42	0.18	NaN	CDK1	cyclin dependent kinase 1	Nucleus	kinase	6.77455e-16	1.34765e-18	down	5.90033	-5.90033	-2.5608
Breast Cancer Regulation by Stathmin1	5.42	0.18	NaN	PIK3R3	phosphoinositide-3-kinase regulatory subunit 3	Cytoplasm	kinase	2.242e-08	4.27816e-09	up	2.18979	2.18979	1.13079
Breast Cancer Regulation by Stathmin1	5.42	0.18	NaN	CALM1 (includes others)	calmodulin 1	Cytoplasm	other	3.10033e-13	6.63396e-15	down	2.21591	-2.21591	-1.1479
Breast Cancer Regulation by Stathmin1	5.42	0.18	NaN	RRAS2	RAS related 2	Plasma Membrane	enzyme	5.95714e-12	2.65268e-13	down	2.69374	-2.69374	-1.42961
Breast Cancer Regulation by Stathmin1	5.42	0.18	NaN	GAB1	GRB2 associated binding protein 1	Cytoplasm	kinase	2.28313e-06	7.11317e-07	up	2.19052	2.19052	1.13127
Breast Cancer Regulation by Stathmin1	5.42	0.18	NaN	RHOA	ras homolog family member A	Cytoplasm	enzyme	2.83298e-16	2.81781e-19	down	9.74929	-9.74929	-3.2853
Breast Cancer Regulation by Stathmin1	5.42	0.18	NaN	PPP2R2B	protein phosphatase 2 regulatory subunit Bbeta	Cytoplasm	phosphatase	5.11313e-10	5.7169e-11	down	3.25051	-3.25051	-1.70067
Breast Cancer Regulation by Stathmin1	5.42	0.18	NaN	E2F1	E2F transcription factor 1	Nucleus	transcription regulator	6.51307e-13	1.7026e-14	down	3.8997	-3.8997	-1.96336
Breast Cancer Regulation by Stathmin1	5.42	0.18	NaN	CDKN1A	cyclin dependent kinase inhibitor 1A	Nucleus	kinase	9.84455e-16	2.41106e-18	up	3.53342	3.53342	1.82107
Breast Cancer Regulation by Stathmin1	5.42	0.18	NaN	GNB2	G protein subunit beta 2	Plasma Membrane	enzyme	1.84777e-12	6.25819e-14	down	3.16486	-3.16486	-1.66214
Breast Cancer Regulation by Stathmin1	5.42	0.18	NaN	PIK3CD	phosphatidylinositol-4,5-bisphosphate 3-kinase catalytic subunit delta	Cytoplasm	kinase	4.09814e-09	6.26688e-10	down	2.79451	-2.79451	-1.48259
Breast Cancer Regulation by Stathmin1	5.42	0.18	NaN	PRKCH	protein kinase C eta	Cytoplasm	kinase	5.15149e-11	3.74308e-12	down	3.09998	-3.09998	-1.63226
Breast Cancer Regulation by Stathmin1	5.42	0.18	NaN	CDK2	cyclin dependent kinase 2	Nucleus	kinase	1.29106e-12	4.0072e-14	down	2.90582	-2.90582	-1.53894
Cell Cycle: G1/S Checkpoint Regulation	5.27	0.269	1.291	CCNE2	cyclin E2	Nucleus	other	2.13743e-13	4.17565e-15	down	6.93154	-6.93154	-2.79318
Cell Cycle: G1/S Checkpoint Regulation	5.27	0.269	1.291	TFDP1	transcription factor Dp-1	Nucleus	transcription regulator	3.02763e-12	1.14554e-13	down	2.01689	-2.01689	-1.01213
Cell Cycle: G1/S Checkpoint Regulation	5.27	0.269	1.291	PA2G4	proliferation-associated 2G4	Nucleus	transcription regulator	2.03008e-14	1.92084e-16	down	2.83828	-2.83828	-1.50502
Cell Cycle: G1/S Checkpoint Regulation	5.27	0.269	1.291	SMAD3	SMAD family member 3	Nucleus	transcription regulator	2.11641e-14	2.0565e-16	down	6.05424	-6.05424	-2.59795
Cell Cycle: G1/S Checkpoint Regulation	5.27	0.269	1.291	SUV39H1	suppressor of variegation 3-9 homolog 1	Nucleus	enzyme	3.54176e-12	1.39467e-13	down	2.66205	-2.66205	-1.41254
Cell Cycle: G1/S Checkpoint Regulation	5.27	0.269	1.291	MDM2	MDM2 proto-oncogene	Nucleus	transcription regulator	1.64016e-10	1.50854e-11	up	2.53286	2.53286	1.34077
Cell Cycle: G1/S Checkpoint Regulation	5.27	0.269	1.291	RBL1	RB transcriptional corepressor like 1	Nucleus	transcription regulator	3.07616e-11	2.02175e-12	down	4.46325	-4.46325	-2.15809
Cell Cycle: G1/S Checkpoint Regulation	5.27	0.269	1.291	SKP2	S-phase kinase associated protein 2	Nucleus	enzyme	6.0368e-09	9.71183e-10	down	3.69852	-3.69852	-1.88695
Cell Cycle: G1/S Checkpoint Regulation	5.27	0.269	1.291	MYC	MYC proto-oncogene, bHLH transcription factor	Nucleus	transcription regulator	1.80475e-14	1.64319e-16	down	5.51821	-5.51821	-2.4642
Cell Cycle: G1/S Checkpoint Regulation	5.27	0.269	1.291	MAX	MYC associated factor X	Nucleus	transcription regulator	2.067e-13	3.99588e-15	down	3.57985	-3.57985	-1.8399
Cell Cycle: G1/S Checkpoint Regulation	5.27	0.269	1.291	CDKN1A	cyclin dependent kinase inhibitor 1A	Nucleus	kinase	9.84455e-16	2.41106e-18	up	3.53342	3.53342	1.82107
Cell Cycle: G1/S Checkpoint Regulation	5.27	0.269	1.291	E2F1	E2F transcription factor 1	Nucleus	transcription regulator	6.51307e-13	1.7026e-14	down	3.8997	-3.8997	-1.96336
Cell Cycle: G1/S Checkpoint Regulation	5.27	0.269	1.291	SMAD4	SMAD family member 4	Nucleus	transcription regulator	3.85522e-10	4.12789e-11	down	2.81975	-2.81975	-1.49557
Cell Cycle: G1/S Checkpoint Regulation	5.27	0.269	1.291	BTRC	beta-transducin repeat containing E3 ubiquitin protein ligase	Cytoplasm	enzyme	4.0496e-11	2.834e-12	up	2.49808	2.49808	1.32082
Cell Cycle: G1/S Checkpoint Regulation	5.27	0.269	1.291	CDK2	cyclin dependent kinase 2	Nucleus	kinase	1.29106e-12	4.0072e-14	down	2.90582	-2.90582	-1.53894
Cell Cycle: G1/S Checkpoint Regulation	5.27	0.269	1.291	E2F8	E2F transcription factor 8	Nucleus	transcription regulator	1.64503e-12	5.40792e-14	down	11.3347	-11.3347	-3.50267
Cell Cycle: G1/S Checkpoint Regulation	5.27	0.269	1.291	E2F2	E2F transcription factor 2	Nucleus	transcription regulator	3.34586e-10	3.51386e-11	down	3.41045	-3.41045	-1.76996
Cell Cycle: G1/S Checkpoint Regulation	5.27	0.269	1.291	CDC25A	cell division cycle 25A	Nucleus	phosphatase	1.0218e-12	2.98905e-14	down	6.82696	-6.82696	-2.77124
Germ Cell-Sertoli Cell Junction Signaling	5.01	0.184	NaN	RAP1B	RAP1B, member of RAS oncogene family	Cytoplasm	enzyme	5.71809e-11	4.25828e-12	down	3.7316	-3.7316	-1.89979
Germ Cell-Sertoli Cell Junction Signaling	5.01	0.184	NaN	TUBA1B	tubulin alpha 1b	Cytoplasm	other	6.91944e-14	9.5471e-16	down	2.35907	-2.35907	-1.23822
Germ Cell-Sertoli Cell Junction Signaling	5.01	0.184	NaN	RAC2	Rac family small GTPase 2	Cytoplasm	enzyme	2.79732e-16	2.711e-19	down	5.52926	-5.52926	-2.46709
Germ Cell-Sertoli Cell Junction Signaling	5.01	0.184	NaN	RALA	RAS like proto-oncogene A	Cytoplasm	enzyme	1.03778e-12	3.04108e-14	down	2.10141	-2.10141	-1.07136
Germ Cell-Sertoli Cell Junction Signaling	5.01	0.184	NaN	PIK3R1	phosphoinositide-3-kinase regulatory subunit 1	Cytoplasm	kinase	6.31517e-09	1.02209e-09	up	2.10717	2.10717	1.07531
Germ Cell-Sertoli Cell Junction Signaling	5.01	0.184	NaN	WASL	Wiskott-Aldrich syndrome like	Cytoplasm	other	2.33381e-13	4.63668e-15	down	2.44402	-2.44402	-1.28926
Germ Cell-Sertoli Cell Junction Signaling	5.01	0.184	NaN	TUBB	tubulin beta class I	Cytoplasm	other	4.00444e-13	9.09844e-15	down	2.77699	-2.77699	-1.47352
Germ Cell-Sertoli Cell Junction Signaling	5.01	0.184	NaN	TGFBR2	transforming growth factor beta receptor 2	Plasma Membrane	kinase	2.6425e-14	2.74965e-16	up	2.42651	2.42651	1.27888
Germ Cell-Sertoli Cell Junction Signaling	5.01	0.184	NaN	PTK2	protein tyrosine kinase 2	Cytoplasm	kinase	2.40253e-13	4.7977e-15	down	2.79094	-2.79094	-1.48075
Germ Cell-Sertoli Cell Junction Signaling	5.01	0.184	NaN	PAK1	p21 (RAC1) activated kinase 1	Cytoplasm	kinase	2.28821e-11	1.40818e-12	down	2.47453	-2.47453	-1.30715
Germ Cell-Sertoli Cell Junction Signaling	5.01	0.184	NaN	RHOB	ras homolog family member B	Cytoplasm	enzyme	1.28288e-12	3.96872e-14	down	2.06188	-2.06188	-1.04396
Germ Cell-Sertoli Cell Junction Signaling	5.01	0.184	NaN	CFL2	cofilin 2	Extracellular Space	other	3.52772e-15	1.81739e-17	down	4.18587	-4.18587	-2.06553
Germ Cell-Sertoli Cell Junction Signaling	5.01	0.184	NaN	MAP3K7	mitogen-activated protein kinase kinase kinase 7	Cytoplasm	kinase	2.85933e-11	1.8435e-12	down	2.4107	-2.4107	-1.26945
Germ Cell-Sertoli Cell Junction Signaling	5.01	0.184	NaN	VCL	vinculin	Plasma Membrane	enzyme	4.91444e-15	2.795e-17	down	3.31408	-3.31408	-1.72861
Germ Cell-Sertoli Cell Junction Signaling	5.01	0.184	NaN	ACTG2	actin, gamma 2, smooth muscle, enteric	Cytoplasm	other	2.36262e-07	5.96832e-08	down	2.53055	-2.53055	-1.33945
Germ Cell-Sertoli Cell Junction Signaling	5.01	0.184	NaN	MAP3K14	mitogen-activated protein kinase kinase kinase 14	Cytoplasm	kinase	1.69086e-09	2.26353e-10	down	2.58768	-2.58768	-1.37166
Germ Cell-Sertoli Cell Junction Signaling	5.01	0.184	NaN	CFL1	cofilin 1	Nucleus	other	6.292e-16	1.18747e-18	down	3.92681	-3.92681	-1.97336
Germ Cell-Sertoli Cell Junction Signaling	5.01	0.184	NaN	TUBB4B	tubulin beta 4B class IVb	Cytoplasm	other	1.49995e-13	2.57833e-15	down	2.20507	-2.20507	-1.14082
Germ Cell-Sertoli Cell Junction Signaling	5.01	0.184	NaN	TUBG1	tubulin gamma 1	Cytoplasm	other	4.53314e-13	1.05785e-14	down	2.08196	-2.08196	-1.05794
Germ Cell-Sertoli Cell Junction Signaling	5.01	0.184	NaN	ITGA2	integrin subunit alpha 2	Plasma Membrane	transmembrane receptor	1.03968e-15	2.70459e-18	up	3.62314	3.62314	1.85724
Germ Cell-Sertoli Cell Junction Signaling	5.01	0.184	NaN	RAC1	Rac family small GTPase 1	Plasma Membrane	enzyme	9.74029e-16	2.35993e-18	down	3.9564	-3.9564	-1.98419
Germ Cell-Sertoli Cell Junction Signaling	5.01	0.184	NaN	TUBA4A	tubulin alpha 4a	Cytoplasm	other	1.42182e-12	4.51094e-14	down	2.17386	-2.17386	-1.12026
Germ Cell-Sertoli Cell Junction Signaling	5.01	0.184	NaN	RAP1A	RAP1A, member of RAS oncogene family	Cytoplasm	enzyme	5.60714e-13	1.40143e-14	down	3.07254	-3.07254	-1.61943
Germ Cell-Sertoli Cell Junction Signaling	5.01	0.184	NaN	PLS1	plastin 1	Plasma Membrane	other	1.09921e-10	9.36614e-12	down	5.64031	-5.64031	-2.49577
Germ Cell-Sertoli Cell Junction Signaling	5.01	0.184	NaN	PIK3R3	phosphoinositide-3-kinase regulatory subunit 3	Cytoplasm	kinase	2.242e-08	4.27816e-09	up	2.18979	2.18979	1.13079
Germ Cell-Sertoli Cell Junction Signaling	5.01	0.184	NaN	MAP3K12	mitogen-activated protein kinase kinase kinase 12	Cytoplasm	kinase	3.86278e-09	5.85771e-10	up	2.11625	2.11625	1.08151
Germ Cell-Sertoli Cell Junction Signaling	5.01	0.184	NaN	RRAS2	RAS related 2	Plasma Membrane	enzyme	5.95714e-12	2.65268e-13	down	2.69374	-2.69374	-1.42961
Germ Cell-Sertoli Cell Junction Signaling	5.01	0.184	NaN	GAB1	GRB2 associated binding protein 1	Cytoplasm	kinase	2.28313e-06	7.11317e-07	up	2.19052	2.19052	1.13127
Germ Cell-Sertoli Cell Junction Signaling	5.01	0.184	NaN	ACTA2	actin, alpha 2, smooth muscle, aorta	Cytoplasm	other	2.31994e-12	8.34034e-14	down	2.15447	-2.15447	-1.10733
Germ Cell-Sertoli Cell Junction Signaling	5.01	0.184	NaN	RHOA	ras homolog family member A	Cytoplasm	enzyme	2.83298e-16	2.81781e-19	down	9.74929	-9.74929	-3.2853
Germ Cell-Sertoli Cell Junction Signaling	5.01	0.184	NaN	PIK3CD	phosphatidylinositol-4,5-bisphosphate 3-kinase catalytic subunit delta	Cytoplasm	kinase	4.09814e-09	6.26688e-10	down	2.79451	-2.79451	-1.48259
Germ Cell-Sertoli Cell Junction Signaling	5.01	0.184	NaN	CTNND1	catenin delta 1	Nucleus	other	1.1797e-10	1.01813e-11	down	2.00928	-2.00928	-1.00668
Germ Cell-Sertoli Cell Junction Signaling	5.01	0.184	NaN	NECTIN2	nectin cell adhesion molecule 2	Plasma Membrane	transmembrane receptor	9.77084e-13	2.82086e-14	up	2.37961	2.37961	1.25072
Chronic Myeloid Leukemia Signaling	4.93	0.214	NaN	RAP1B	RAP1B, member of RAS oncogene family	Cytoplasm	enzyme	5.71809e-11	4.25828e-12	down	3.7316	-3.7316	-1.89979
Chronic Myeloid Leukemia Signaling	4.93	0.214	NaN	RALA	RAS like proto-oncogene A	Cytoplasm	enzyme	1.03778e-12	3.04108e-14	down	2.10141	-2.10141	-1.07136
Chronic Myeloid Leukemia Signaling	4.93	0.214	NaN	TFDP1	transcription factor Dp-1	Nucleus	transcription regulator	3.02763e-12	1.14554e-13	down	2.01689	-2.01689	-1.01213
Chronic Myeloid Leukemia Signaling	4.93	0.214	NaN	PA2G4	proliferation-associated 2G4	Nucleus	transcription regulator	2.03008e-14	1.92084e-16	down	2.83828	-2.83828	-1.50502
Chronic Myeloid Leukemia Signaling	4.93	0.214	NaN	SMAD3	SMAD family member 3	Nucleus	transcription regulator	2.11641e-14	2.0565e-16	down	6.05424	-6.05424	-2.59795
Chronic Myeloid Leukemia Signaling	4.93	0.214	NaN	SUV39H1	suppressor of variegation 3-9 homolog 1	Nucleus	enzyme	3.54176e-12	1.39467e-13	down	2.66205	-2.66205	-1.41254
Chronic Myeloid Leukemia Signaling	4.93	0.214	NaN	PIK3R1	phosphoinositide-3-kinase regulatory subunit 1	Cytoplasm	kinase	6.31517e-09	1.02209e-09	up	2.10717	2.10717	1.07531
Chronic Myeloid Leukemia Signaling	4.93	0.214	NaN	MDM2	MDM2 proto-oncogene	Nucleus	transcription regulator	1.64016e-10	1.50854e-11	up	2.53286	2.53286	1.34077
Chronic Myeloid Leukemia Signaling	4.93	0.214	NaN	RBL1	RB transcriptional corepressor like 1	Nucleus	transcription regulator	3.07616e-11	2.02175e-12	down	4.46325	-4.46325	-2.15809
Chronic Myeloid Leukemia Signaling	4.93	0.214	NaN	RAP1A	RAP1A, member of RAS oncogene family	Cytoplasm	enzyme	5.60714e-13	1.40143e-14	down	3.07254	-3.07254	-1.61943
Chronic Myeloid Leukemia Signaling	4.93	0.214	NaN	PIK3R3	phosphoinositide-3-kinase regulatory subunit 3	Cytoplasm	kinase	2.242e-08	4.27816e-09	up	2.18979	2.18979	1.13079
Chronic Myeloid Leukemia Signaling	4.93	0.214	NaN	TGFBR2	transforming growth factor beta receptor 2	Plasma Membrane	kinase	2.6425e-14	2.74965e-16	up	2.42651	2.42651	1.27888
Chronic Myeloid Leukemia Signaling	4.93	0.214	NaN	MYC	MYC proto-oncogene, bHLH transcription factor	Nucleus	transcription regulator	1.80475e-14	1.64319e-16	down	5.51821	-5.51821	-2.4642
Chronic Myeloid Leukemia Signaling	4.93	0.214	NaN	RRAS2	RAS related 2	Plasma Membrane	enzyme	5.95714e-12	2.65268e-13	down	2.69374	-2.69374	-1.42961
Chronic Myeloid Leukemia Signaling	4.93	0.214	NaN	GAB1	GRB2 associated binding protein 1	Cytoplasm	kinase	2.28313e-06	7.11317e-07	up	2.19052	2.19052	1.13127
Chronic Myeloid Leukemia Signaling	4.93	0.214	NaN	CDKN1A	cyclin dependent kinase inhibitor 1A	Nucleus	kinase	9.84455e-16	2.41106e-18	up	3.53342	3.53342	1.82107
Chronic Myeloid Leukemia Signaling	4.93	0.214	NaN	CTBP2	C-terminal binding protein 2	Nucleus	transcription regulator	1.45359e-12	4.63769e-14	down	3.33521	-3.33521	-1.73778
Chronic Myeloid Leukemia Signaling	4.93	0.214	NaN	E2F1	E2F transcription factor 1	Nucleus	transcription regulator	6.51307e-13	1.7026e-14	down	3.8997	-3.8997	-1.96336
Chronic Myeloid Leukemia Signaling	4.93	0.214	NaN	SOS1	SOS Ras/Rac guanine nucleotide exchange factor 1	Cytoplasm	other	1.3713e-07	3.25916e-08	up	2.07165	2.07165	1.05078
Chronic Myeloid Leukemia Signaling	4.93	0.214	NaN	AKT3	AKT serine/threonine kinase 3	Cytoplasm	kinase	3.36787e-09	4.99419e-10	down	2.33262	-2.33262	-1.22195
Chronic Myeloid Leukemia Signaling	4.93	0.214	NaN	SMAD4	SMAD family member 4	Nucleus	transcription regulator	3.85522e-10	4.12789e-11	down	2.81975	-2.81975	-1.49557
Chronic Myeloid Leukemia Signaling	4.93	0.214	NaN	PIK3CD	phosphatidylinositol-4,5-bisphosphate 3-kinase catalytic subunit delta	Cytoplasm	kinase	4.09814e-09	6.26688e-10	down	2.79451	-2.79451	-1.48259
Chronic Myeloid Leukemia Signaling	4.93	0.214	NaN	E2F2	E2F transcription factor 2	Nucleus	transcription regulator	3.34586e-10	3.51386e-11	down	3.41045	-3.41045	-1.76996
Chronic Myeloid Leukemia Signaling	4.93	0.214	NaN	E2F8	E2F transcription factor 8	Nucleus	transcription regulator	1.64503e-12	5.40792e-14	down	11.3347	-11.3347	-3.50267
Small Cell Lung Cancer Signaling	4.83	0.235	0.302	CCNE2	cyclin E2	Nucleus	other	2.13743e-13	4.17565e-15	down	6.93154	-6.93154	-2.79318
Small Cell Lung Cancer Signaling	4.83	0.235	0.302	TFDP1	transcription factor Dp-1	Nucleus	transcription regulator	3.02763e-12	1.14554e-13	down	2.01689	-2.01689	-1.01213
Small Cell Lung Cancer Signaling	4.83	0.235	0.302	PA2G4	proliferation-associated 2G4	Nucleus	transcription regulator	2.03008e-14	1.92084e-16	down	2.83828	-2.83828	-1.50502
Small Cell Lung Cancer Signaling	4.83	0.235	0.302	SUV39H1	suppressor of variegation 3-9 homolog 1	Nucleus	enzyme	3.54176e-12	1.39467e-13	down	2.66205	-2.66205	-1.41254
Small Cell Lung Cancer Signaling	4.83	0.235	0.302	PIK3R1	phosphoinositide-3-kinase regulatory subunit 1	Cytoplasm	kinase	6.31517e-09	1.02209e-09	up	2.10717	2.10717	1.07531
Small Cell Lung Cancer Signaling	4.83	0.235	0.302	SKP2	S-phase kinase associated protein 2	Nucleus	enzyme	6.0368e-09	9.71183e-10	down	3.69852	-3.69852	-1.88695
Small Cell Lung Cancer Signaling	4.83	0.235	0.302	PTEN	phosphatase and tensin homolog	Cytoplasm	phosphatase	9.21402e-09	1.56316e-09	down	2.21037	-2.21037	-1.14429
Small Cell Lung Cancer Signaling	4.83	0.235	0.302	PIK3R3	phosphoinositide-3-kinase regulatory subunit 3	Cytoplasm	kinase	2.242e-08	4.27816e-09	up	2.18979	2.18979	1.13079
Small Cell Lung Cancer Signaling	4.83	0.235	0.302	PTK2	protein tyrosine kinase 2	Cytoplasm	kinase	2.40253e-13	4.7977e-15	down	2.79094	-2.79094	-1.48075
Small Cell Lung Cancer Signaling	4.83	0.235	0.302	MYC	MYC proto-oncogene, bHLH transcription factor	Nucleus	transcription regulator	1.80475e-14	1.64319e-16	down	5.51821	-5.51821	-2.4642
Small Cell Lung Cancer Signaling	4.83	0.235	0.302	MAX	MYC associated factor X	Nucleus	transcription regulator	2.067e-13	3.99588e-15	down	3.57985	-3.57985	-1.8399
Small Cell Lung Cancer Signaling	4.83	0.235	0.302	GAB1	GRB2 associated binding protein 1	Cytoplasm	kinase	2.28313e-06	7.11317e-07	up	2.19052	2.19052	1.13127
Small Cell Lung Cancer Signaling	4.83	0.235	0.302	TRAF4	TNF receptor associated factor 4	Cytoplasm	other	2.67998e-15	1.17431e-17	up	4.45986	4.45986	2.157
Small Cell Lung Cancer Signaling	4.83	0.235	0.302	E2F1	E2F transcription factor 1	Nucleus	transcription regulator	6.51307e-13	1.7026e-14	down	3.8997	-3.8997	-1.96336
Small Cell Lung Cancer Signaling	4.83	0.235	0.302	CKS1B	CDC28 protein kinase regulatory subunit 1B	Other	kinase	4.94895e-14	6.28559e-16	down	3.10223	-3.10223	-1.6333
Small Cell Lung Cancer Signaling	4.83	0.235	0.302	AKT3	AKT serine/threonine kinase 3	Cytoplasm	kinase	3.36787e-09	4.99419e-10	down	2.33262	-2.33262	-1.22195
Small Cell Lung Cancer Signaling	4.83	0.235	0.302	PIK3CD	phosphatidylinositol-4,5-bisphosphate 3-kinase catalytic subunit delta	Cytoplasm	kinase	4.09814e-09	6.26688e-10	down	2.79451	-2.79451	-1.48259
Small Cell Lung Cancer Signaling	4.83	0.235	0.302	CYCS	cytochrome c, somatic	Cytoplasm	transporter	3.78748e-13	8.47135e-15	down	2.80508	-2.80508	-1.48804
Small Cell Lung Cancer Signaling	4.83	0.235	0.302	PTGS2	prostaglandin-endoperoxide synthase 2	Cytoplasm	enzyme	2.8881e-15	1.37739e-17	up	8.59073	8.59073	3.10278
Small Cell Lung Cancer Signaling	4.83	0.235	0.302	CDK2	cyclin dependent kinase 2	Nucleus	kinase	1.29106e-12	4.0072e-14	down	2.90582	-2.90582	-1.53894
Glioblastoma Multiforme Signaling	4.75	0.185	-2.117	RAP1B	RAP1B, member of RAS oncogene family	Cytoplasm	enzyme	5.71809e-11	4.25828e-12	down	3.7316	-3.7316	-1.89979
Glioblastoma Multiforme Signaling	4.75	0.185	-2.117	TSC1	TSC complex subunit 1	Cytoplasm	other	2.89548e-09	4.20033e-10	up	2.46761	2.46761	1.30312
Glioblastoma Multiforme Signaling	4.75	0.185	-2.117	RALA	RAS like proto-oncogene A	Cytoplasm	enzyme	1.03778e-12	3.04108e-14	down	2.10141	-2.10141	-1.07136
Glioblastoma Multiforme Signaling	4.75	0.185	-2.117	WNT3	Wnt family member 3	Extracellular Space	other	2.26418e-11	1.38877e-12	down	2.55006	-2.55006	-1.35053
Glioblastoma Multiforme Signaling	4.75	0.185	-2.117	FZD3	frizzled class receptor 3	Plasma Membrane	G-protein coupled receptor	2.6035e-08	5.0689e-09	up	2.17991	2.17991	1.12427
Glioblastoma Multiforme Signaling	4.75	0.185	-2.117	PIK3R1	phosphoinositide-3-kinase regulatory subunit 1	Cytoplasm	kinase	6.31517e-09	1.02209e-09	up	2.10717	2.10717	1.07531
Glioblastoma Multiforme Signaling	4.75	0.185	-2.117	PTEN	phosphatase and tensin homolog	Cytoplasm	phosphatase	9.21402e-09	1.56316e-09	down	2.21037	-2.21037	-1.14429
Glioblastoma Multiforme Signaling	4.75	0.185	-2.117	MYC	MYC proto-oncogene, bHLH transcription factor	Nucleus	transcription regulator	1.80475e-14	1.64319e-16	down	5.51821	-5.51821	-2.4642
Glioblastoma Multiforme Signaling	4.75	0.185	-2.117	SHC1	SHC adaptor protein 1	Cytoplasm	other	1.37217e-12	4.33244e-14	up	2.14646	2.14646	1.10196
Glioblastoma Multiforme Signaling	4.75	0.185	-2.117	PLCE1	phospholipase C epsilon 1	Cytoplasm	enzyme	3.53535e-08	7.18701e-09	down	2.51417	-2.51417	-1.33008
Glioblastoma Multiforme Signaling	4.75	0.185	-2.117	RHOB	ras homolog family member B	Cytoplasm	enzyme	1.28288e-12	3.96872e-14	down	2.06188	-2.06188	-1.04396
Glioblastoma Multiforme Signaling	4.75	0.185	-2.117	SOS1	SOS Ras/Rac guanine nucleotide exchange factor 1	Cytoplasm	other	1.3713e-07	3.25916e-08	up	2.07165	2.07165	1.05078
Glioblastoma Multiforme Signaling	4.75	0.185	-2.117	AKT3	AKT serine/threonine kinase 3	Cytoplasm	kinase	3.36787e-09	4.99419e-10	down	2.33262	-2.33262	-1.22195
Glioblastoma Multiforme Signaling	4.75	0.185	-2.117	E2F2	E2F transcription factor 2	Nucleus	transcription regulator	3.34586e-10	3.51386e-11	down	3.41045	-3.41045	-1.76996
Glioblastoma Multiforme Signaling	4.75	0.185	-2.117	E2F8	E2F transcription factor 8	Nucleus	transcription regulator	1.64503e-12	5.40792e-14	down	11.3347	-11.3347	-3.50267
Glioblastoma Multiforme Signaling	4.75	0.185	-2.117	WNT5B	Wnt family member 5B	Extracellular Space	other	3.91824e-11	2.72508e-12	down	2.16602	-2.16602	-1.11505
Glioblastoma Multiforme Signaling	4.75	0.185	-2.117	EGFR	epidermal growth factor receptor	Plasma Membrane	kinase	1.20017e-11	6.38805e-13	down	2.83248	-2.83248	-1.50206
Glioblastoma Multiforme Signaling	4.75	0.185	-2.117	RAC1	Rac family small GTPase 1	Plasma Membrane	enzyme	9.74029e-16	2.35993e-18	down	3.9564	-3.9564	-1.98419
Glioblastoma Multiforme Signaling	4.75	0.185	-2.117	MDM2	MDM2 proto-oncogene	Nucleus	transcription regulator	1.64016e-10	1.50854e-11	up	2.53286	2.53286	1.34077
Glioblastoma Multiforme Signaling	4.75	0.185	-2.117	ITPR1	inositol 1,4,5-trisphosphate receptor type 1	Cytoplasm	ion channel	4.18553e-12	1.71862e-13	up	2.10799	2.10799	1.07587
Glioblastoma Multiforme Signaling	4.75	0.185	-2.117	RAP1A	RAP1A, member of RAS oncogene family	Cytoplasm	enzyme	5.60714e-13	1.40143e-14	down	3.07254	-3.07254	-1.61943
Glioblastoma Multiforme Signaling	4.75	0.185	-2.117	PIK3R3	phosphoinositide-3-kinase regulatory subunit 3	Cytoplasm	kinase	2.242e-08	4.27816e-09	up	2.18979	2.18979	1.13079
Glioblastoma Multiforme Signaling	4.75	0.185	-2.117	RRAS2	RAS related 2	Plasma Membrane	enzyme	5.95714e-12	2.65268e-13	down	2.69374	-2.69374	-1.42961
Glioblastoma Multiforme Signaling	4.75	0.185	-2.117	GAB1	GRB2 associated binding protein 1	Cytoplasm	kinase	2.28313e-06	7.11317e-07	up	2.19052	2.19052	1.13127
Glioblastoma Multiforme Signaling	4.75	0.185	-2.117	RHOA	ras homolog family member A	Cytoplasm	enzyme	2.83298e-16	2.81781e-19	down	9.74929	-9.74929	-3.2853
Glioblastoma Multiforme Signaling	4.75	0.185	-2.117	CDKN1A	cyclin dependent kinase inhibitor 1A	Nucleus	kinase	9.84455e-16	2.41106e-18	up	3.53342	3.53342	1.82107
Glioblastoma Multiforme Signaling	4.75	0.185	-2.117	E2F1	E2F transcription factor 1	Nucleus	transcription regulator	6.51307e-13	1.7026e-14	down	3.8997	-3.8997	-1.96336
Glioblastoma Multiforme Signaling	4.75	0.185	-2.117	PIK3CD	phosphatidylinositol-4,5-bisphosphate 3-kinase catalytic subunit delta	Cytoplasm	kinase	4.09814e-09	6.26688e-10	down	2.79451	-2.79451	-1.48259
Glioblastoma Multiforme Signaling	4.75	0.185	-2.117	LEF1	lymphoid enhancer binding factor 1	Nucleus	transcription regulator	1.76884e-07	4.32128e-08	down	2.17595	-2.17595	-1.12164
Glioblastoma Multiforme Signaling	4.75	0.185	-2.117	CDK2	cyclin dependent kinase 2	Nucleus	kinase	1.29106e-12	4.0072e-14	down	2.90582	-2.90582	-1.53894
Glioblastoma Multiforme Signaling	4.75	0.185	-2.117	WNT5A	Wnt family member 5A	Extracellular Space	cytokine	2.3195e-10	2.27987e-11	down	2.34575	-2.34575	-1.23005
Neuregulin Signaling	4.68	0.223	-1.606	RAP1B	RAP1B, member of RAS oncogene family	Cytoplasm	enzyme	5.71809e-11	4.25828e-12	down	3.7316	-3.7316	-1.89979
Neuregulin Signaling	4.68	0.223	-1.606	RALA	RAS like proto-oncogene A	Cytoplasm	enzyme	1.03778e-12	3.04108e-14	down	2.10141	-2.10141	-1.07136
Neuregulin Signaling	4.68	0.223	-1.606	BTC	betacellulin	Extracellular Space	growth factor	2.61084e-07	6.64994e-08	down	2.19642	-2.19642	-1.13516
Neuregulin Signaling	4.68	0.223	-1.606	ERBIN	erbb2 interacting protein	Cytoplasm	other	7.40743e-12	3.475e-13	down	2.13632	-2.13632	-1.09513
Neuregulin Signaling	4.68	0.223	-1.606	DCN	decorin	Extracellular Space	other	1.06399e-10	9.00358e-12	up	4.13596	4.13596	2.04822
Neuregulin Signaling	4.68	0.223	-1.606	PIK3R1	phosphoinositide-3-kinase regulatory subunit 1	Cytoplasm	kinase	6.31517e-09	1.02209e-09	up	2.10717	2.10717	1.07531
Neuregulin Signaling	4.68	0.223	-1.606	ITGA2	integrin subunit alpha 2	Plasma Membrane	transmembrane receptor	1.03968e-15	2.70459e-18	up	3.62314	3.62314	1.85724
Neuregulin Signaling	4.68	0.223	-1.606	HBEGF	heparin binding EGF like growth factor	Extracellular Space	growth factor	8.25576e-12	3.96681e-13	down	2.37301	-2.37301	-1.24672
Neuregulin Signaling	4.68	0.223	-1.606	TMEFF2	transmembrane protein with EGF like and two follistatin like domains 2	Cytoplasm	other	4.82363e-11	3.46426e-12	down	3.69092	-3.69092	-1.88398
Neuregulin Signaling	4.68	0.223	-1.606	RAP1A	RAP1A, member of RAS oncogene family	Cytoplasm	enzyme	5.60714e-13	1.40143e-14	down	3.07254	-3.07254	-1.61943
Neuregulin Signaling	4.68	0.223	-1.606	PTEN	phosphatase and tensin homolog	Cytoplasm	phosphatase	9.21402e-09	1.56316e-09	down	2.21037	-2.21037	-1.14429
Neuregulin Signaling	4.68	0.223	-1.606	MYC	MYC proto-oncogene, bHLH transcription factor	Nucleus	transcription regulator	1.80475e-14	1.64319e-16	down	5.51821	-5.51821	-2.4642
Neuregulin Signaling	4.68	0.223	-1.606	PIK3R3	phosphoinositide-3-kinase regulatory subunit 3	Cytoplasm	kinase	2.242e-08	4.27816e-09	up	2.18979	2.18979	1.13079
Neuregulin Signaling	4.68	0.223	-1.606	SHC1	SHC adaptor protein 1	Cytoplasm	other	1.37217e-12	4.33244e-14	up	2.14646	2.14646	1.10196
Neuregulin Signaling	4.68	0.223	-1.606	RRAS2	RAS related 2	Plasma Membrane	enzyme	5.95714e-12	2.65268e-13	down	2.69374	-2.69374	-1.42961
Neuregulin Signaling	4.68	0.223	-1.606	SOS1	SOS Ras/Rac guanine nucleotide exchange factor 1	Cytoplasm	other	1.3713e-07	3.25916e-08	up	2.07165	2.07165	1.05078
Neuregulin Signaling	4.68	0.223	-1.606	PRKCE	protein kinase C epsilon	Cytoplasm	kinase	4.82095e-09	7.50499e-10	down	2.62727	-2.62727	-1.39357
Neuregulin Signaling	4.68	0.223	-1.606	AKT3	AKT serine/threonine kinase 3	Cytoplasm	kinase	3.36787e-09	4.99419e-10	down	2.33262	-2.33262	-1.22195
Neuregulin Signaling	4.68	0.223	-1.606	PRKCH	protein kinase C eta	Cytoplasm	kinase	5.15149e-11	3.74308e-12	down	3.09998	-3.09998	-1.63226
Neuregulin Signaling	4.68	0.223	-1.606	ELK1	ELK1, ETS transcription factor	Nucleus	transcription regulator	1.66413e-10	1.53511e-11	down	2.89408	-2.89408	-1.53311
Neuregulin Signaling	4.68	0.223	-1.606	EGFR	epidermal growth factor receptor	Plasma Membrane	kinase	1.20017e-11	6.38805e-13	down	2.83248	-2.83248	-1.50206
Bladder Cancer Signaling	4.68	0.223	-2.333	RAP1B	RAP1B, member of RAS oncogene family	Cytoplasm	enzyme	5.71809e-11	4.25828e-12	down	3.7316	-3.7316	-1.89979
Bladder Cancer Signaling	4.68	0.223	-2.333	CXCL8	C-X-C motif chemokine ligand 8	Extracellular Space	cytokine	1.69082e-13	3.0013e-15	up	4.15112	4.15112	2.0535
Bladder Cancer Signaling	4.68	0.223	-2.333	RALA	RAS like proto-oncogene A	Cytoplasm	enzyme	1.03778e-12	3.04108e-14	down	2.10141	-2.10141	-1.07136
Bladder Cancer Signaling	4.68	0.223	-2.333	TFDP1	transcription factor Dp-1	Nucleus	transcription regulator	3.02763e-12	1.14554e-13	down	2.01689	-2.01689	-1.01213
Bladder Cancer Signaling	4.68	0.223	-2.333	PA2G4	proliferation-associated 2G4	Nucleus	transcription regulator	2.03008e-14	1.92084e-16	down	2.83828	-2.83828	-1.50502
Bladder Cancer Signaling	4.68	0.223	-2.333	FGF2	fibroblast growth factor 2	Extracellular Space	growth factor	5.18684e-13	1.2686e-14	up	2.23488	2.23488	1.1602
Bladder Cancer Signaling	4.68	0.223	-2.333	MMP14	matrix metallopeptidase 14	Extracellular Space	peptidase	7.01099e-15	4.63108e-17	up	4.20638	4.20638	2.07258
Bladder Cancer Signaling	4.68	0.223	-2.333	SUV39H1	suppressor of variegation 3-9 homolog 1	Nucleus	enzyme	3.54176e-12	1.39467e-13	down	2.66205	-2.66205	-1.41254
Bladder Cancer Signaling	4.68	0.223	-2.333	MDM2	MDM2 proto-oncogene	Nucleus	transcription regulator	1.64016e-10	1.50854e-11	up	2.53286	2.53286	1.34077
Bladder Cancer Signaling	4.68	0.223	-2.333	RPS6KA5	ribosomal protein S6 kinase A5	Nucleus	kinase	3.15068e-08	6.29172e-09	down	2.0463	-2.0463	-1.03302
Bladder Cancer Signaling	4.68	0.223	-2.333	RAP1A	RAP1A, member of RAS oncogene family	Cytoplasm	enzyme	5.60714e-13	1.40143e-14	down	3.07254	-3.07254	-1.61943
Bladder Cancer Signaling	4.68	0.223	-2.333	FGF1	fibroblast growth factor 1	Extracellular Space	growth factor	1.35107e-10	1.19693e-11	down	2.39816	-2.39816	-1.26193
Bladder Cancer Signaling	4.68	0.223	-2.333	MYC	MYC proto-oncogene, bHLH transcription factor	Nucleus	transcription regulator	1.80475e-14	1.64319e-16	down	5.51821	-5.51821	-2.4642
Bladder Cancer Signaling	4.68	0.223	-2.333	RRAS2	RAS related 2	Plasma Membrane	enzyme	5.95714e-12	2.65268e-13	down	2.69374	-2.69374	-1.42961
Bladder Cancer Signaling	4.68	0.223	-2.333	THBS1	thrombospondin 1	Extracellular Space	other	2.17795e-13	4.27148e-15	down	3.42342	-3.42342	-1.77544
Bladder Cancer Signaling	4.68	0.223	-2.333	CDKN1A	cyclin dependent kinase inhibitor 1A	Nucleus	kinase	9.84455e-16	2.41106e-18	up	3.53342	3.53342	1.82107
Bladder Cancer Signaling	4.68	0.223	-2.333	E2F1	E2F transcription factor 1	Nucleus	transcription regulator	6.51307e-13	1.7026e-14	down	3.8997	-3.8997	-1.96336
Bladder Cancer Signaling	4.68	0.223	-2.333	MMP1	matrix metallopeptidase 1	Extracellular Space	peptidase	3.0323e-11	1.98519e-12	up	6.01673	6.01673	2.58898
Bladder Cancer Signaling	4.68	0.223	-2.333	FGF5	fibroblast growth factor 5	Extracellular Space	growth factor	2.67725e-07	6.8348e-08	down	2.04131	-2.04131	-1.0295
Bladder Cancer Signaling	4.68	0.223	-2.333	EGFR	epidermal growth factor receptor	Plasma Membrane	kinase	1.20017e-11	6.38805e-13	down	2.83248	-2.83248	-1.50206
Bladder Cancer Signaling	4.68	0.223	-2.333	RASSF1	Ras association domain family member 1	Nucleus	other	7.20579e-11	5.65474e-12	down	2.22758	-2.22758	-1.15548
Prostate Cancer Signaling	4.54	0.214	NaN	RAP1B	RAP1B, member of RAS oncogene family	Cytoplasm	enzyme	5.71809e-11	4.25828e-12	down	3.7316	-3.7316	-1.89979
Prostate Cancer Signaling	4.54	0.214	NaN	CCNE2	cyclin E2	Nucleus	other	2.13743e-13	4.17565e-15	down	6.93154	-6.93154	-2.79318
Prostate Cancer Signaling	4.54	0.214	NaN	RALA	RAS like proto-oncogene A	Cytoplasm	enzyme	1.03778e-12	3.04108e-14	down	2.10141	-2.10141	-1.07136
Prostate Cancer Signaling	4.54	0.214	NaN	TFDP1	transcription factor Dp-1	Nucleus	transcription regulator	3.02763e-12	1.14554e-13	down	2.01689	-2.01689	-1.01213
Prostate Cancer Signaling	4.54	0.214	NaN	PA2G4	proliferation-associated 2G4	Nucleus	transcription regulator	2.03008e-14	1.92084e-16	down	2.83828	-2.83828	-1.50502
Prostate Cancer Signaling	4.54	0.214	NaN	SRD5A1	steroid 5 alpha-reductase 1	Cytoplasm	enzyme	7.65111e-12	3.61887e-13	down	3.74381	-3.74381	-1.90451
Prostate Cancer Signaling	4.54	0.214	NaN	SUV39H1	suppressor of variegation 3-9 homolog 1	Nucleus	enzyme	3.54176e-12	1.39467e-13	down	2.66205	-2.66205	-1.41254
Prostate Cancer Signaling	4.54	0.214	NaN	PIK3R1	phosphoinositide-3-kinase regulatory subunit 1	Cytoplasm	kinase	6.31517e-09	1.02209e-09	up	2.10717	2.10717	1.07531
Prostate Cancer Signaling	4.54	0.214	NaN	MDM2	MDM2 proto-oncogene	Nucleus	transcription regulator	1.64016e-10	1.50854e-11	up	2.53286	2.53286	1.34077
Prostate Cancer Signaling	4.54	0.214	NaN	RAP1A	RAP1A, member of RAS oncogene family	Cytoplasm	enzyme	5.60714e-13	1.40143e-14	down	3.07254	-3.07254	-1.61943
Prostate Cancer Signaling	4.54	0.214	NaN	PTEN	phosphatase and tensin homolog	Cytoplasm	phosphatase	9.21402e-09	1.56316e-09	down	2.21037	-2.21037	-1.14429
Prostate Cancer Signaling	4.54	0.214	NaN	PIK3R3	phosphoinositide-3-kinase regulatory subunit 3	Cytoplasm	kinase	2.242e-08	4.27816e-09	up	2.18979	2.18979	1.13079
Prostate Cancer Signaling	4.54	0.214	NaN	RRAS2	RAS related 2	Plasma Membrane	enzyme	5.95714e-12	2.65268e-13	down	2.69374	-2.69374	-1.42961
Prostate Cancer Signaling	4.54	0.214	NaN	GAB1	GRB2 associated binding protein 1	Cytoplasm	kinase	2.28313e-06	7.11317e-07	up	2.19052	2.19052	1.13127
Prostate Cancer Signaling	4.54	0.214	NaN	CDKN1A	cyclin dependent kinase inhibitor 1A	Nucleus	kinase	9.84455e-16	2.41106e-18	up	3.53342	3.53342	1.82107
Prostate Cancer Signaling	4.54	0.214	NaN	SOS1	SOS Ras/Rac guanine nucleotide exchange factor 1	Cytoplasm	other	1.3713e-07	3.25916e-08	up	2.07165	2.07165	1.05078
Prostate Cancer Signaling	4.54	0.214	NaN	E2F1	E2F transcription factor 1	Nucleus	transcription regulator	6.51307e-13	1.7026e-14	down	3.8997	-3.8997	-1.96336
Prostate Cancer Signaling	4.54	0.214	NaN	NKX3-1	NK3 homeobox 1	Nucleus	transcription regulator	2.14893e-10	2.08316e-11	down	2.58869	-2.58869	-1.37222
Prostate Cancer Signaling	4.54	0.214	NaN	AKT3	AKT serine/threonine kinase 3	Cytoplasm	kinase	3.36787e-09	4.99419e-10	down	2.33262	-2.33262	-1.22195
Prostate Cancer Signaling	4.54	0.214	NaN	PIK3CD	phosphatidylinositol-4,5-bisphosphate 3-kinase catalytic subunit delta	Cytoplasm	kinase	4.09814e-09	6.26688e-10	down	2.79451	-2.79451	-1.48259
Prostate Cancer Signaling	4.54	0.214	NaN	LEF1	lymphoid enhancer binding factor 1	Nucleus	transcription regulator	1.76884e-07	4.32128e-08	down	2.17595	-2.17595	-1.12164
Prostate Cancer Signaling	4.54	0.214	NaN	CDK2	cyclin dependent kinase 2	Nucleus	kinase	1.29106e-12	4.0072e-14	down	2.90582	-2.90582	-1.53894
Glucocorticoid Receptor Signaling	4.47	0.148	NaN	PRKACB	protein kinase cAMP-activated catalytic subunit beta	Cytoplasm	kinase	7.82228e-11	6.24227e-12	down	3.29471	-3.29471	-1.72015
Glucocorticoid Receptor Signaling	4.47	0.148	NaN	HSPA14	heat shock protein family A (Hsp70) member 14	Cytoplasm	peptidase	4.09452e-10	4.42241e-11	down	2.00437	-2.00437	-1.00315
Glucocorticoid Receptor Signaling	4.47	0.148	NaN	SMAD3	SMAD family member 3	Nucleus	transcription regulator	2.11641e-14	2.0565e-16	down	6.05424	-6.05424	-2.59795
Glucocorticoid Receptor Signaling	4.47	0.148	NaN	PIK3R1	phosphoinositide-3-kinase regulatory subunit 1	Cytoplasm	kinase	6.31517e-09	1.02209e-09	up	2.10717	2.10717	1.07531
Glucocorticoid Receptor Signaling	4.47	0.148	NaN	PBX1	PBX homeobox 1	Nucleus	transcription regulator	1.08786e-11	5.65253e-13	down	4.92722	-4.92722	-2.30077
Glucocorticoid Receptor Signaling	4.47	0.148	NaN	TAF13	TATA-box binding protein associated factor 13	Nucleus	transcription regulator	3.18234e-11	2.11123e-12	up	3.11071	3.11071	1.63724
Glucocorticoid Receptor Signaling	4.47	0.148	NaN	TGFBR2	transforming growth factor beta receptor 2	Plasma Membrane	kinase	2.6425e-14	2.74965e-16	up	2.42651	2.42651	1.27888
Glucocorticoid Receptor Signaling	4.47	0.148	NaN	HMGB1	high mobility group box 1	Nucleus	transcription regulator	2.64465e-13	5.37541e-15	down	4.51379	-4.51379	-2.17434
Glucocorticoid Receptor Signaling	4.47	0.148	NaN	CXCL3	C-X-C motif chemokine ligand 3	Extracellular Space	cytokine	1.03945e-10	8.75888e-12	up	4.02873	4.02873	2.01033
Glucocorticoid Receptor Signaling	4.47	0.148	NaN	HSPA4	heat shock protein family A (Hsp70) member 4	Cytoplasm	other	1.69867e-12	5.6319e-14	down	2.3419	-2.3419	-1.22768
Glucocorticoid Receptor Signaling	4.47	0.148	NaN	PPP3R1	protein phosphatase 3 regulatory subunit B, alpha	Cytoplasm	phosphatase	3.27991e-09	4.84333e-10	down	2.35933	-2.35933	-1.23838
Glucocorticoid Receptor Signaling	4.47	0.148	NaN	MAP3K7	mitogen-activated protein kinase kinase kinase 7	Cytoplasm	kinase	2.85933e-11	1.8435e-12	down	2.4107	-2.4107	-1.26945
Glucocorticoid Receptor Signaling	4.47	0.148	NaN	SERPINE1	serpin family E member 1	Extracellular Space	other	3.23968e-15	1.57812e-17	down	3.37587	-3.37587	-1.75526
Glucocorticoid Receptor Signaling	4.47	0.148	NaN	CXCL8	C-X-C motif chemokine ligand 8	Extracellular Space	cytokine	1.69082e-13	3.0013e-15	up	4.15112	4.15112	2.0535
Glucocorticoid Receptor Signaling	4.47	0.148	NaN	SMAD2	SMAD family member 2	Nucleus	transcription regulator	3.84551e-11	2.66273e-12	down	2.74936	-2.74936	-1.4591
Glucocorticoid Receptor Signaling	4.47	0.148	NaN	MAP3K14	mitogen-activated protein kinase kinase kinase 14	Cytoplasm	kinase	1.69086e-09	2.26353e-10	down	2.58768	-2.58768	-1.37166
Glucocorticoid Receptor Signaling	4.47	0.148	NaN	RAC1	Rac family small GTPase 1	Plasma Membrane	enzyme	9.74029e-16	2.35993e-18	down	3.9564	-3.9564	-1.98419
Glucocorticoid Receptor Signaling	4.47	0.148	NaN	KRT80	keratin 80	Cytoplasm	other	6.76971e-10	7.92368e-11	down	2.33863	-2.33863	-1.22566
Glucocorticoid Receptor Signaling	4.47	0.148	NaN	STAT3	signal transducer and activator of transcription 3	Nucleus	transcription regulator	1.31008e-12	4.08628e-14	up	2.15947	2.15947	1.11068
Glucocorticoid Receptor Signaling	4.47	0.148	NaN	RAP1A	RAP1A, member of RAS oncogene family	Cytoplasm	enzyme	5.60714e-13	1.40143e-14	down	3.07254	-3.07254	-1.61943
Glucocorticoid Receptor Signaling	4.47	0.148	NaN	MED14	mediator complex subunit 14	Nucleus	transcription regulator	3.83581e-10	4.1019e-11	down	2.37728	-2.37728	-1.24931
Glucocorticoid Receptor Signaling	4.47	0.148	NaN	NCOA3	nuclear receptor coactivator 3	Nucleus	transcription regulator	9.31546e-13	2.64663e-14	up	2.22102	2.22102	1.15122
Glucocorticoid Receptor Signaling	4.47	0.148	NaN	TAF9B	TATA-box binding protein associated factor 9b	Nucleus	transcription regulator	1.75559e-15	6.15135e-18	down	5.69766	-5.69766	-2.51037
Glucocorticoid Receptor Signaling	4.47	0.148	NaN	PIK3R3	phosphoinositide-3-kinase regulatory subunit 3	Cytoplasm	kinase	2.242e-08	4.27816e-09	up	2.18979	2.18979	1.13079
Glucocorticoid Receptor Signaling	4.47	0.148	NaN	GAB1	GRB2 associated binding protein 1	Cytoplasm	kinase	2.28313e-06	7.11317e-07	up	2.19052	2.19052	1.13127
Glucocorticoid Receptor Signaling	4.47	0.148	NaN	PIK3CD	phosphatidylinositol-4,5-bisphosphate 3-kinase catalytic subunit delta	Cytoplasm	kinase	4.09814e-09	6.26688e-10	down	2.79451	-2.79451	-1.48259
Glucocorticoid Receptor Signaling	4.47	0.148	NaN	KRT15	keratin 15	Cytoplasm	other	8.2648e-11	6.66496e-12	down	3.94488	-3.94488	-1.97998
Glucocorticoid Receptor Signaling	4.47	0.148	NaN	RAP1B	RAP1B, member of RAS oncogene family	Cytoplasm	enzyme	5.71809e-11	4.25828e-12	down	3.7316	-3.7316	-1.89979
Glucocorticoid Receptor Signaling	4.47	0.148	NaN	PBRM1	polybromo 1	Nucleus	other	2.40503e-10	2.38295e-11	down	2.41944	-2.41944	-1.27467
Glucocorticoid Receptor Signaling	4.47	0.148	NaN	KRT34	keratin 34	Cytoplasm	other	3.03714e-08	6.03478e-09	down	2.11494	-2.11494	-1.08062
Glucocorticoid Receptor Signaling	4.47	0.148	NaN	RALA	RAS like proto-oncogene A	Cytoplasm	enzyme	1.03778e-12	3.04108e-14	down	2.10141	-2.10141	-1.07136
Glucocorticoid Receptor Signaling	4.47	0.148	NaN	HSPA6	heat shock protein family A (Hsp70) member 6	Nucleus	enzyme	5.69166e-10	6.49293e-11	up	2.75433	2.75433	1.4617
Glucocorticoid Receptor Signaling	4.47	0.148	NaN	SHC1	SHC adaptor protein 1	Cytoplasm	other	1.37217e-12	4.33244e-14	up	2.14646	2.14646	1.10196
Glucocorticoid Receptor Signaling	4.47	0.148	NaN	POLR2C	RNA polymerase II subunit C	Nucleus	enzyme	3.89271e-15	2.02528e-17	down	5.22252	-5.22252	-2.38475
Glucocorticoid Receptor Signaling	4.47	0.148	NaN	KAT2B	lysine acetyltransferase 2B	Nucleus	transcription regulator	8.04233e-13	2.20287e-14	down	3.15798	-3.15798	-1.659
Glucocorticoid Receptor Signaling	4.47	0.148	NaN	CCL2	C-C motif chemokine ligand 2	Extracellular Space	cytokine	1.8003e-10	1.68827e-11	down	3.77456	-3.77456	-1.91631
Glucocorticoid Receptor Signaling	4.47	0.148	NaN	SOS1	SOS Ras/Rac guanine nucleotide exchange factor 1	Cytoplasm	other	1.3713e-07	3.25916e-08	up	2.07165	2.07165	1.05078
Glucocorticoid Receptor Signaling	4.47	0.148	NaN	SMAD4	SMAD family member 4	Nucleus	transcription regulator	3.85522e-10	4.12789e-11	down	2.81975	-2.81975	-1.49557
Glucocorticoid Receptor Signaling	4.47	0.148	NaN	AKT3	AKT serine/threonine kinase 3	Cytoplasm	kinase	3.36787e-09	4.99419e-10	down	2.33262	-2.33262	-1.22195
Glucocorticoid Receptor Signaling	4.47	0.148	NaN	FKBP5	FK506 binding protein 5	Nucleus	enzyme	6.00201e-09	9.64976e-10	down	2.03408	-2.03408	-1.02438
Glucocorticoid Receptor Signaling	4.47	0.148	NaN	MMP1	matrix metallopeptidase 1	Extracellular Space	peptidase	3.0323e-11	1.98519e-12	up	6.01673	6.01673	2.58898
Glucocorticoid Receptor Signaling	4.47	0.148	NaN	TAF5L	TATA-box binding protein associated factor 5 like	Nucleus	transcription regulator	4.12405e-10	4.45957e-11	down	2.09104	-2.09104	-1.06422
Glucocorticoid Receptor Signaling	4.47	0.148	NaN	CHP1	calcineurin like EF-hand protein 1	Cytoplasm	transporter	7.07216e-11	5.5218e-12	down	2.11682	-2.11682	-1.0819
Glucocorticoid Receptor Signaling	4.47	0.148	NaN	RRAS2	RAS related 2	Plasma Membrane	enzyme	5.95714e-12	2.65268e-13	down	2.69374	-2.69374	-1.42961
Glucocorticoid Receptor Signaling	4.47	0.148	NaN	KRT222	keratin 222	Other	other	7.27907e-12	3.40098e-13	down	3.41507	-3.41507	-1.77192
Glucocorticoid Receptor Signaling	4.47	0.148	NaN	CDKN1A	cyclin dependent kinase inhibitor 1A	Nucleus	kinase	9.84455e-16	2.41106e-18	up	3.53342	3.53342	1.82107
Glucocorticoid Receptor Signaling	4.47	0.148	NaN	IL1B	interleukin 1 beta	Extracellular Space	cytokine	3.60996e-17	1.10659e-21	up	28.4372	28.4372	4.82971
Glucocorticoid Receptor Signaling	4.47	0.148	NaN	NFATC2	nuclear factor of activated T cells 2	Nucleus	transcription regulator	1.83723e-06	5.60633e-07	down	2.24222	-2.24222	-1.16493
Glucocorticoid Receptor Signaling	4.47	0.148	NaN	PTGS2	prostaglandin-endoperoxide synthase 2	Cytoplasm	enzyme	2.8881e-15	1.37739e-17	up	8.59073	8.59073	3.10278
Glucocorticoid Receptor Signaling	4.47	0.148	NaN	ELK1	ELK1, ETS transcription factor	Nucleus	transcription regulator	1.66413e-10	1.53511e-11	down	2.89408	-2.89408	-1.53311
Glucocorticoid Receptor Signaling	4.47	0.148	NaN	TAF15	TATA-box binding protein associated factor 15	Nucleus	other	8.46372e-11	6.86207e-12	up	2.09695	2.09695	1.06829
IGF-1 Signaling	4.43	0.205	-1	RAP1B	RAP1B, member of RAS oncogene family	Cytoplasm	enzyme	5.71809e-11	4.25828e-12	down	3.7316	-3.7316	-1.89979
IGF-1 Signaling	4.43	0.205	-1	PRKACB	protein kinase cAMP-activated catalytic subunit beta	Cytoplasm	kinase	7.82228e-11	6.24227e-12	down	3.29471	-3.29471	-1.72015
IGF-1 Signaling	4.43	0.205	-1	IGFBP6	insulin like growth factor binding protein 6	Extracellular Space	other	1.53428e-13	2.64126e-15	up	2.05833	2.05833	1.04147
IGF-1 Signaling	4.43	0.205	-1	IGFBP4	insulin like growth factor binding protein 4	Extracellular Space	other	1.76373e-10	1.64678e-11	up	2.46911	2.46911	1.30399
IGF-1 Signaling	4.43	0.205	-1	NEDD4	neural precursor cell expressed, developmentally down-regulated 4, E3 ubiquitin protein ligase	Cytoplasm	enzyme	1.23264e-08	2.17291e-09	down	2.26067	-2.26067	-1.17675
IGF-1 Signaling	4.43	0.205	-1	RALA	RAS like proto-oncogene A	Cytoplasm	enzyme	1.03778e-12	3.04108e-14	down	2.10141	-2.10141	-1.07136
IGF-1 Signaling	4.43	0.205	-1	YWHAG	tyrosine 3-monooxygenase/tryptophan 5-monooxygenase activation protein gamma	Cytoplasm	other	3.02533e-08	6.009e-09	up	2.1716	2.1716	1.11876
IGF-1 Signaling	4.43	0.205	-1	CTGF	connective tissue growth factor	Extracellular Space	growth factor	1.51114e-14	1.29107e-16	down	6.10899	-6.10899	-2.61093
IGF-1 Signaling	4.43	0.205	-1	PIK3R1	phosphoinositide-3-kinase regulatory subunit 1	Cytoplasm	kinase	6.31517e-09	1.02209e-09	up	2.10717	2.10717	1.07531
IGF-1 Signaling	4.43	0.205	-1	STAT3	signal transducer and activator of transcription 3	Nucleus	transcription regulator	1.31008e-12	4.08628e-14	up	2.15947	2.15947	1.11068
IGF-1 Signaling	4.43	0.205	-1	RAP1A	RAP1A, member of RAS oncogene family	Cytoplasm	enzyme	5.60714e-13	1.40143e-14	down	3.07254	-3.07254	-1.61943
IGF-1 Signaling	4.43	0.205	-1	PTK2	protein tyrosine kinase 2	Cytoplasm	kinase	2.40253e-13	4.7977e-15	down	2.79094	-2.79094	-1.48075
IGF-1 Signaling	4.43	0.205	-1	PIK3R3	phosphoinositide-3-kinase regulatory subunit 3	Cytoplasm	kinase	2.242e-08	4.27816e-09	up	2.18979	2.18979	1.13079
IGF-1 Signaling	4.43	0.205	-1	SHC1	SHC adaptor protein 1	Cytoplasm	other	1.37217e-12	4.33244e-14	up	2.14646	2.14646	1.10196
IGF-1 Signaling	4.43	0.205	-1	CSNK2A2	casein kinase 2 alpha 2	Cytoplasm	kinase	7.09692e-12	3.29959e-13	down	2.25322	-2.25322	-1.17199
IGF-1 Signaling	4.43	0.205	-1	RRAS2	RAS related 2	Plasma Membrane	enzyme	5.95714e-12	2.65268e-13	down	2.69374	-2.69374	-1.42961
IGF-1 Signaling	4.43	0.205	-1	GAB1	GRB2 associated binding protein 1	Cytoplasm	kinase	2.28313e-06	7.11317e-07	up	2.19052	2.19052	1.13127
IGF-1 Signaling	4.43	0.205	-1	SOS1	SOS Ras/Rac guanine nucleotide exchange factor 1	Cytoplasm	other	1.3713e-07	3.25916e-08	up	2.07165	2.07165	1.05078
IGF-1 Signaling	4.43	0.205	-1	AKT3	AKT serine/threonine kinase 3	Cytoplasm	kinase	3.36787e-09	4.99419e-10	down	2.33262	-2.33262	-1.22195
IGF-1 Signaling	4.43	0.205	-1	PIK3CD	phosphatidylinositol-4,5-bisphosphate 3-kinase catalytic subunit delta	Cytoplasm	kinase	4.09814e-09	6.26688e-10	down	2.79451	-2.79451	-1.48259
IGF-1 Signaling	4.43	0.205	-1	IGFBP1	insulin like growth factor binding protein 1	Extracellular Space	other	1.36351e-09	1.76412e-10	down	2.13944	-2.13944	-1.09723
IGF-1 Signaling	4.43	0.205	-1	ELK1	ELK1, ETS transcription factor	Nucleus	transcription regulator	1.66413e-10	1.53511e-11	down	2.89408	-2.89408	-1.53311
IGF-1 Signaling	4.43	0.205	-1	CYR61	cysteine rich angiogenic inducer 61	Extracellular Space	other	3.27258e-14	3.65568e-16	down	6.5688	-6.5688	-2.71563
FAK Signaling	4.41	0.21	NaN	RAP1B	RAP1B, member of RAS oncogene family	Cytoplasm	enzyme	5.71809e-11	4.25828e-12	down	3.7316	-3.7316	-1.89979
FAK Signaling	4.41	0.21	NaN	ARHGAP26	Rho GTPase activating protein 26	Cytoplasm	other	1.74198e-09	2.3413e-10	down	3.27166	-3.27166	-1.71002
FAK Signaling	4.41	0.21	NaN	RALA	RAS like proto-oncogene A	Cytoplasm	enzyme	1.03778e-12	3.04108e-14	down	2.10141	-2.10141	-1.07136
FAK Signaling	4.41	0.21	NaN	CSK	C-terminal Src kinase	Cytoplasm	kinase	8.73274e-11	7.14031e-12	down	2.11933	-2.11933	-1.08361
FAK Signaling	4.41	0.21	NaN	HMMR	hyaluronan mediated motility receptor	Plasma Membrane	transmembrane receptor	5.94689e-13	1.51819e-14	down	8.62457	-8.62457	-3.10845
FAK Signaling	4.41	0.21	NaN	PIK3R1	phosphoinositide-3-kinase regulatory subunit 1	Cytoplasm	kinase	6.31517e-09	1.02209e-09	up	2.10717	2.10717	1.07531
FAK Signaling	4.41	0.21	NaN	ITGA2	integrin subunit alpha 2	Plasma Membrane	transmembrane receptor	1.03968e-15	2.70459e-18	up	3.62314	3.62314	1.85724
FAK Signaling	4.41	0.21	NaN	RAC1	Rac family small GTPase 1	Plasma Membrane	enzyme	9.74029e-16	2.35993e-18	down	3.9564	-3.9564	-1.98419
FAK Signaling	4.41	0.21	NaN	RAP1A	RAP1A, member of RAS oncogene family	Cytoplasm	enzyme	5.60714e-13	1.40143e-14	down	3.07254	-3.07254	-1.61943
FAK Signaling	4.41	0.21	NaN	PTEN	phosphatase and tensin homolog	Cytoplasm	phosphatase	9.21402e-09	1.56316e-09	down	2.21037	-2.21037	-1.14429
FAK Signaling	4.41	0.21	NaN	PTK2	protein tyrosine kinase 2	Cytoplasm	kinase	2.40253e-13	4.7977e-15	down	2.79094	-2.79094	-1.48075
FAK Signaling	4.41	0.21	NaN	PIK3R3	phosphoinositide-3-kinase regulatory subunit 3	Cytoplasm	kinase	2.242e-08	4.27816e-09	up	2.18979	2.18979	1.13079
FAK Signaling	4.41	0.21	NaN	PAK1	p21 (RAC1) activated kinase 1	Cytoplasm	kinase	2.28821e-11	1.40818e-12	down	2.47453	-2.47453	-1.30715
FAK Signaling	4.41	0.21	NaN	RRAS2	RAS related 2	Plasma Membrane	enzyme	5.95714e-12	2.65268e-13	down	2.69374	-2.69374	-1.42961
FAK Signaling	4.41	0.21	NaN	ACTA2	actin, alpha 2, smooth muscle, aorta	Cytoplasm	other	2.31994e-12	8.34034e-14	down	2.15447	-2.15447	-1.10733
FAK Signaling	4.41	0.21	NaN	GAB1	GRB2 associated binding protein 1	Cytoplasm	kinase	2.28313e-06	7.11317e-07	up	2.19052	2.19052	1.13127
FAK Signaling	4.41	0.21	NaN	SOS1	SOS Ras/Rac guanine nucleotide exchange factor 1	Cytoplasm	other	1.3713e-07	3.25916e-08	up	2.07165	2.07165	1.05078
FAK Signaling	4.41	0.21	NaN	AKT3	AKT serine/threonine kinase 3	Cytoplasm	kinase	3.36787e-09	4.99419e-10	down	2.33262	-2.33262	-1.22195
FAK Signaling	4.41	0.21	NaN	PIK3CD	phosphatidylinositol-4,5-bisphosphate 3-kinase catalytic subunit delta	Cytoplasm	kinase	4.09814e-09	6.26688e-10	down	2.79451	-2.79451	-1.48259
FAK Signaling	4.41	0.21	NaN	ACTG2	actin, gamma 2, smooth muscle, enteric	Cytoplasm	other	2.36262e-07	5.96832e-08	down	2.53055	-2.53055	-1.33945
FAK Signaling	4.41	0.21	NaN	VCL	vinculin	Plasma Membrane	enzyme	4.91444e-15	2.795e-17	down	3.31408	-3.31408	-1.72861
FAK Signaling	4.41	0.21	NaN	EGFR	epidermal growth factor receptor	Plasma Membrane	kinase	1.20017e-11	6.38805e-13	down	2.83248	-2.83248	-1.50206
DNA Double-Strand Break Repair by Homologous Recombination	4.28	0.5	NaN	RAD51	RAD51 recombinase	Nucleus	enzyme	1.16977e-10	1.00897e-11	down	3.02816	-3.02816	-1.59844
DNA Double-Strand Break Repair by Homologous Recombination	4.28	0.5	NaN	LIG1	DNA ligase 1	Nucleus	enzyme	2.3436e-09	3.29455e-10	down	2.02619	-2.02619	-1.01877
DNA Double-Strand Break Repair by Homologous Recombination	4.28	0.5	NaN	GEN1	GEN1, Holliday junction 5' flap endonuclease	Cytoplasm	enzyme	1.24864e-07	2.93578e-08	down	2.18992	-2.18992	-1.13088
DNA Double-Strand Break Repair by Homologous Recombination	4.28	0.5	NaN	POLA1	DNA polymerase alpha 1, catalytic subunit	Nucleus	enzyme	8.48752e-14	1.25765e-15	down	3.94815	-3.94815	-1.98118
DNA Double-Strand Break Repair by Homologous Recombination	4.28	0.5	NaN	ATRX	ATRX, chromatin remodeler	Nucleus	transcription regulator	3.03839e-08	6.03881e-09	up	2.07297	2.07297	1.0517
DNA Double-Strand Break Repair by Homologous Recombination	4.28	0.5	NaN	BRCA1	BRCA1, DNA repair associated	Nucleus	transcription regulator	4.5988e-14	5.66637e-16	down	5.1073	-5.1073	-2.35256
DNA Double-Strand Break Repair by Homologous Recombination	4.28	0.5	NaN	NBN	nibrin	Nucleus	other	2.24397e-11	1.37465e-12	down	2.58637	-2.58637	-1.37093
Rac Signaling	4.22	0.195	-2.711	RAP1B	RAP1B, member of RAS oncogene family	Cytoplasm	enzyme	5.71809e-11	4.25828e-12	down	3.7316	-3.7316	-1.89979
Rac Signaling	4.22	0.195	-2.711	ABI2	abl interactor 2	Cytoplasm	other	2.26978e-13	4.47472e-15	down	3.03107	-3.03107	-1.59983
Rac Signaling	4.22	0.195	-2.711	TIAM1	T cell lymphoma invasion and metastasis 1	Cytoplasm	other	9.90424e-11	8.26238e-12	down	2.37418	-2.37418	-1.24743
Rac Signaling	4.22	0.195	-2.711	RALA	RAS like proto-oncogene A	Cytoplasm	enzyme	1.03778e-12	3.04108e-14	down	2.10141	-2.10141	-1.07136
Rac Signaling	4.22	0.195	-2.711	CFL1	cofilin 1	Nucleus	other	6.292e-16	1.18747e-18	down	3.92681	-3.92681	-1.97336
Rac Signaling	4.22	0.195	-2.711	PIK3R1	phosphoinositide-3-kinase regulatory subunit 1	Cytoplasm	kinase	6.31517e-09	1.02209e-09	up	2.10717	2.10717	1.07531
Rac Signaling	4.22	0.195	-2.711	ITGA2	integrin subunit alpha 2	Plasma Membrane	transmembrane receptor	1.03968e-15	2.70459e-18	up	3.62314	3.62314	1.85724
Rac Signaling	4.22	0.195	-2.711	RAC1	Rac family small GTPase 1	Plasma Membrane	enzyme	9.74029e-16	2.35993e-18	down	3.9564	-3.9564	-1.98419
Rac Signaling	4.22	0.195	-2.711	RAP1A	RAP1A, member of RAS oncogene family	Cytoplasm	enzyme	5.60714e-13	1.40143e-14	down	3.07254	-3.07254	-1.61943
Rac Signaling	4.22	0.195	-2.711	ANK1	ankyrin 1	Plasma Membrane	other	6.96125e-10	8.18626e-11	down	2.66784	-2.66784	-1.41567
Rac Signaling	4.22	0.195	-2.711	PIK3R3	phosphoinositide-3-kinase regulatory subunit 3	Cytoplasm	kinase	2.242e-08	4.27816e-09	up	2.18979	2.18979	1.13079
Rac Signaling	4.22	0.195	-2.711	PTK2	protein tyrosine kinase 2	Cytoplasm	kinase	2.40253e-13	4.7977e-15	down	2.79094	-2.79094	-1.48075
Rac Signaling	4.22	0.195	-2.711	PAK1	p21 (RAC1) activated kinase 1	Cytoplasm	kinase	2.28821e-11	1.40818e-12	down	2.47453	-2.47453	-1.30715
Rac Signaling	4.22	0.195	-2.711	RRAS2	RAS related 2	Plasma Membrane	enzyme	5.95714e-12	2.65268e-13	down	2.69374	-2.69374	-1.42961
Rac Signaling	4.22	0.195	-2.711	CFL2	cofilin 2	Extracellular Space	other	3.52772e-15	1.81739e-17	down	4.18587	-4.18587	-2.06553
Rac Signaling	4.22	0.195	-2.711	GAB1	GRB2 associated binding protein 1	Cytoplasm	kinase	2.28313e-06	7.11317e-07	up	2.19052	2.19052	1.13127
Rac Signaling	4.22	0.195	-2.711	RHOA	ras homolog family member A	Cytoplasm	enzyme	2.83298e-16	2.81781e-19	down	9.74929	-9.74929	-3.2853
Rac Signaling	4.22	0.195	-2.711	NCF2	neutrophil cytosolic factor 2	Cytoplasm	enzyme	1.14378e-10	9.82467e-12	up	2.91594	2.91594	1.54396
Rac Signaling	4.22	0.195	-2.711	CD44	CD44 molecule (Indian blood group)	Plasma Membrane	other	7.81675e-14	1.11401e-15	down	2.15904	-2.15904	-1.11039
Rac Signaling	4.22	0.195	-2.711	PIK3CD	phosphatidylinositol-4,5-bisphosphate 3-kinase catalytic subunit delta	Cytoplasm	kinase	4.09814e-09	6.26688e-10	down	2.79451	-2.79451	-1.48259
Rac Signaling	4.22	0.195	-2.711	SH3RF1	SH3 domain containing ring finger 1	Cytoplasm	other	7.82012e-08	1.74591e-08	down	2.01632	-2.01632	-1.01173
Rac Signaling	4.22	0.195	-2.711	ELK1	ELK1, ETS transcription factor	Nucleus	transcription regulator	1.66413e-10	1.53511e-11	down	2.89408	-2.89408	-1.53311
Rac Signaling	4.22	0.195	-2.711	PIP4K2A	phosphatidylinositol-5-phosphate 4-kinase type 2 alpha	Cytoplasm	kinase	1.23836e-13	2.00866e-15	down	3.93763	-3.93763	-1.97733
Rac Signaling	4.22	0.195	-2.711	IQGAP3	IQ motif containing GTPase activating protein 3	Plasma Membrane	other	2.69476e-09	3.87067e-10	down	3.5576	-3.5576	-1.8309
GM-CSF Signaling	4.22	0.228	-0.728	ETS1	ETS proto-oncogene 1, transcription factor	Nucleus	transcription regulator	3.79373e-13	8.49501e-15	down	2.79226	-2.79226	-1.48143
GM-CSF Signaling	4.22	0.228	-0.728	RAP1B	RAP1B, member of RAS oncogene family	Cytoplasm	enzyme	5.71809e-11	4.25828e-12	down	3.7316	-3.7316	-1.89979
GM-CSF Signaling	4.22	0.228	-0.728	RUNX1	runt related transcription factor 1	Nucleus	transcription regulator	2.85943e-13	5.96534e-15	down	3.14189	-3.14189	-1.65163
GM-CSF Signaling	4.22	0.228	-0.728	RALA	RAS like proto-oncogene A	Cytoplasm	enzyme	1.03778e-12	3.04108e-14	down	2.10141	-2.10141	-1.07136
GM-CSF Signaling	4.22	0.228	-0.728	PIK3R1	phosphoinositide-3-kinase regulatory subunit 1	Cytoplasm	kinase	6.31517e-09	1.02209e-09	up	2.10717	2.10717	1.07531
GM-CSF Signaling	4.22	0.228	-0.728	STAT3	signal transducer and activator of transcription 3	Nucleus	transcription regulator	1.31008e-12	4.08628e-14	up	2.15947	2.15947	1.11068
GM-CSF Signaling	4.22	0.228	-0.728	RAP1A	RAP1A, member of RAS oncogene family	Cytoplasm	enzyme	5.60714e-13	1.40143e-14	down	3.07254	-3.07254	-1.61943
GM-CSF Signaling	4.22	0.228	-0.728	PIK3R3	phosphoinositide-3-kinase regulatory subunit 3	Cytoplasm	kinase	2.242e-08	4.27816e-09	up	2.18979	2.18979	1.13079
GM-CSF Signaling	4.22	0.228	-0.728	SHC1	SHC adaptor protein 1	Cytoplasm	other	1.37217e-12	4.33244e-14	up	2.14646	2.14646	1.10196
GM-CSF Signaling	4.22	0.228	-0.728	RRAS2	RAS related 2	Plasma Membrane	enzyme	5.95714e-12	2.65268e-13	down	2.69374	-2.69374	-1.42961
GM-CSF Signaling	4.22	0.228	-0.728	CAMK2D	calcium/calmodulin dependent protein kinase II delta	Cytoplasm	kinase	1.4033e-11	7.72693e-13	down	2.1168	-2.1168	-1.08188
GM-CSF Signaling	4.22	0.228	-0.728	GAB1	GRB2 associated binding protein 1	Cytoplasm	kinase	2.28313e-06	7.11317e-07	up	2.19052	2.19052	1.13127
GM-CSF Signaling	4.22	0.228	-0.728	PPP3R1	protein phosphatase 3 regulatory subunit B, alpha	Cytoplasm	phosphatase	3.27991e-09	4.84333e-10	down	2.35933	-2.35933	-1.23838
GM-CSF Signaling	4.22	0.228	-0.728	SOS1	SOS Ras/Rac guanine nucleotide exchange factor 1	Cytoplasm	other	1.3713e-07	3.25916e-08	up	2.07165	2.07165	1.05078
GM-CSF Signaling	4.22	0.228	-0.728	LYN	LYN proto-oncogene, Src family tyrosine kinase	Cytoplasm	kinase	1.9897e-07	4.92333e-08	down	2.10363	-2.10363	-1.07288
GM-CSF Signaling	4.22	0.228	-0.728	AKT3	AKT serine/threonine kinase 3	Cytoplasm	kinase	3.36787e-09	4.99419e-10	down	2.33262	-2.33262	-1.22195
GM-CSF Signaling	4.22	0.228	-0.728	PIK3CD	phosphatidylinositol-4,5-bisphosphate 3-kinase catalytic subunit delta	Cytoplasm	kinase	4.09814e-09	6.26688e-10	down	2.79451	-2.79451	-1.48259
GM-CSF Signaling	4.22	0.228	-0.728	ELK1	ELK1, ETS transcription factor	Nucleus	transcription regulator	1.66413e-10	1.53511e-11	down	2.89408	-2.89408	-1.53311
Ephrin A Signaling	4.1	0.25	NaN	CFL1	cofilin 1	Nucleus	other	6.292e-16	1.18747e-18	down	3.92681	-3.92681	-1.97336
Ephrin A Signaling	4.1	0.25	NaN	PIK3R1	phosphoinositide-3-kinase regulatory subunit 1	Cytoplasm	kinase	6.31517e-09	1.02209e-09	up	2.10717	2.10717	1.07531
Ephrin A Signaling	4.1	0.25	NaN	RAC1	Rac family small GTPase 1	Plasma Membrane	enzyme	9.74029e-16	2.35993e-18	down	3.9564	-3.9564	-1.98419
Ephrin A Signaling	4.1	0.25	NaN	EFNA4	ephrin A4	Plasma Membrane	kinase	3.54713e-09	5.30667e-10	up	2.01261	2.01261	1.00907
Ephrin A Signaling	4.1	0.25	NaN	EFNA1	ephrin A1	Plasma Membrane	other	4.69122e-08	9.8694e-09	up	2.43859	2.43859	1.28605
Ephrin A Signaling	4.1	0.25	NaN	PIK3R3	phosphoinositide-3-kinase regulatory subunit 3	Cytoplasm	kinase	2.242e-08	4.27816e-09	up	2.18979	2.18979	1.13079
Ephrin A Signaling	4.1	0.25	NaN	ROCK2	Rho associated coiled-coil containing protein kinase 2	Cytoplasm	kinase	2.06865e-12	7.23386e-14	down	2.6843	-2.6843	-1.42454
Ephrin A Signaling	4.1	0.25	NaN	PTK2	protein tyrosine kinase 2	Cytoplasm	kinase	2.40253e-13	4.7977e-15	down	2.79094	-2.79094	-1.48075
Ephrin A Signaling	4.1	0.25	NaN	PAK1	p21 (RAC1) activated kinase 1	Cytoplasm	kinase	2.28821e-11	1.40818e-12	down	2.47453	-2.47453	-1.30715
Ephrin A Signaling	4.1	0.25	NaN	GAB1	GRB2 associated binding protein 1	Cytoplasm	kinase	2.28313e-06	7.11317e-07	up	2.19052	2.19052	1.13127
Ephrin A Signaling	4.1	0.25	NaN	CFL2	cofilin 2	Extracellular Space	other	3.52772e-15	1.81739e-17	down	4.18587	-4.18587	-2.06553
Ephrin A Signaling	4.1	0.25	NaN	VAV3	vav guanine nucleotide exchange factor 3	Extracellular Space	cytokine	4.45584e-08	9.30602e-09	up	3.17216	3.17216	1.66547
Ephrin A Signaling	4.1	0.25	NaN	RHOA	ras homolog family member A	Cytoplasm	enzyme	2.83298e-16	2.81781e-19	down	9.74929	-9.74929	-3.2853
Ephrin A Signaling	4.1	0.25	NaN	EPHA5	EPH receptor A5	Plasma Membrane	kinase	1.09222e-08	1.89139e-09	up	2.07549	2.07549	1.05345
Ephrin A Signaling	4.1	0.25	NaN	PIK3CD	phosphatidylinositol-4,5-bisphosphate 3-kinase catalytic subunit delta	Cytoplasm	kinase	4.09814e-09	6.26688e-10	down	2.79451	-2.79451	-1.48259
GP6 Signaling Pathway	4.04	0.187	-0.6	RAP1B	RAP1B, member of RAS oncogene family	Cytoplasm	enzyme	5.71809e-11	4.25828e-12	down	3.7316	-3.7316	-1.89979
GP6 Signaling Pathway	4.04	0.187	-0.6	PIK3R1	phosphoinositide-3-kinase regulatory subunit 1	Cytoplasm	kinase	6.31517e-09	1.02209e-09	up	2.10717	2.10717	1.07531
GP6 Signaling Pathway	4.04	0.187	-0.6	COL4A2	collagen type IV alpha 2 chain	Extracellular Space	other	2.25504e-10	2.20328e-11	down	2.62054	-2.62054	-1.38987
GP6 Signaling Pathway	4.04	0.187	-0.6	COL15A1	collagen type XV alpha 1 chain	Extracellular Space	other	2.21097e-08	4.21444e-09	down	2.3425	-2.3425	-1.22805
GP6 Signaling Pathway	4.04	0.187	-0.6	LAMC1	laminin subunit gamma 1	Extracellular Space	other	9.46858e-13	2.69979e-14	down	2.25671	-2.25671	-1.17422
GP6 Signaling Pathway	4.04	0.187	-0.6	COL1A2	collagen type I alpha 2 chain	Extracellular Space	other	2.26778e-11	1.39213e-12	up	2.25078	2.25078	1.17042
GP6 Signaling Pathway	4.04	0.187	-0.6	PTK2	protein tyrosine kinase 2	Cytoplasm	kinase	2.40253e-13	4.7977e-15	down	2.79094	-2.79094	-1.48075
GP6 Signaling Pathway	4.04	0.187	-0.6	COL6A1	collagen type VI alpha 1 chain	Extracellular Space	other	4.41381e-09	6.80477e-10	up	2.29707	2.29707	1.1998
GP6 Signaling Pathway	4.04	0.187	-0.6	LAMA1	laminin subunit alpha 1	Extracellular Space	other	4.18347e-10	4.53556e-11	up	2.01507	2.01507	1.01083
GP6 Signaling Pathway	4.04	0.187	-0.6	AKT3	AKT serine/threonine kinase 3	Cytoplasm	kinase	3.36787e-09	4.99419e-10	down	2.33262	-2.33262	-1.22195
GP6 Signaling Pathway	4.04	0.187	-0.6	PRKCE	protein kinase C epsilon	Cytoplasm	kinase	4.82095e-09	7.50499e-10	down	2.62727	-2.62727	-1.39357
GP6 Signaling Pathway	4.04	0.187	-0.6	LAMA5	laminin subunit alpha 5	Extracellular Space	other	3.33603e-08	6.72311e-09	up	2.08309	2.08309	1.05872
GP6 Signaling Pathway	4.04	0.187	-0.6	COL5A2	collagen type V alpha 2 chain	Extracellular Space	other	1.34678e-13	2.24104e-15	up	2.75536	2.75536	1.46224
GP6 Signaling Pathway	4.04	0.187	-0.6	RAC1	Rac family small GTPase 1	Plasma Membrane	enzyme	9.74029e-16	2.35993e-18	down	3.9564	-3.9564	-1.98419
GP6 Signaling Pathway	4.04	0.187	-0.6	COL4A3BP	collagen type IV alpha 3 binding protein	Cytoplasm	kinase	6.38389e-11	4.87787e-12	up	2.51959	2.51959	1.33319
GP6 Signaling Pathway	4.04	0.187	-0.6	ITPR1	inositol 1,4,5-trisphosphate receptor type 1	Cytoplasm	ion channel	4.18553e-12	1.71862e-13	up	2.10799	2.10799	1.07587
GP6 Signaling Pathway	4.04	0.187	-0.6	LAMC2	laminin subunit gamma 2	Extracellular Space	other	3.61832e-08	7.3686e-09	down	2.35628	-2.35628	-1.23651
GP6 Signaling Pathway	4.04	0.187	-0.6	LAMB2	laminin subunit beta 2	Extracellular Space	enzyme	2.64605e-10	2.66158e-11	up	2.05361	2.05361	1.03816
GP6 Signaling Pathway	4.04	0.187	-0.6	PIK3R3	phosphoinositide-3-kinase regulatory subunit 3	Cytoplasm	kinase	2.242e-08	4.27816e-09	up	2.18979	2.18979	1.13079
GP6 Signaling Pathway	4.04	0.187	-0.6	CALM1 (includes others)	calmodulin 1	Cytoplasm	other	3.10033e-13	6.63396e-15	down	2.21591	-2.21591	-1.1479
GP6 Signaling Pathway	4.04	0.187	-0.6	GAB1	GRB2 associated binding protein 1	Cytoplasm	kinase	2.28313e-06	7.11317e-07	up	2.19052	2.19052	1.13127
GP6 Signaling Pathway	4.04	0.187	-0.6	COL6A3	collagen type VI alpha 3 chain	Extracellular Space	other	1.39055e-14	1.16677e-16	down	2.61824	-2.61824	-1.3886
GP6 Signaling Pathway	4.04	0.187	-0.6	LYN	LYN proto-oncogene, Src family tyrosine kinase	Cytoplasm	kinase	1.9897e-07	4.92333e-08	down	2.10363	-2.10363	-1.07288
GP6 Signaling Pathway	4.04	0.187	-0.6	PRKCH	protein kinase C eta	Cytoplasm	kinase	5.15149e-11	3.74308e-12	down	3.09998	-3.09998	-1.63226
GP6 Signaling Pathway	4.04	0.187	-0.6	PIK3CD	phosphatidylinositol-4,5-bisphosphate 3-kinase catalytic subunit delta	Cytoplasm	kinase	4.09814e-09	6.26688e-10	down	2.79451	-2.79451	-1.48259
Epithelial Adherens Junction Signaling	4.03	0.18	NaN	RAP1B	RAP1B, member of RAS oncogene family	Cytoplasm	enzyme	5.71809e-11	4.25828e-12	down	3.7316	-3.7316	-1.89979
Epithelial Adherens Junction Signaling	4.03	0.18	NaN	TUBA1B	tubulin alpha 1b	Cytoplasm	other	6.91944e-14	9.5471e-16	down	2.35907	-2.35907	-1.23822
Epithelial Adherens Junction Signaling	4.03	0.18	NaN	RALA	RAS like proto-oncogene A	Cytoplasm	enzyme	1.03778e-12	3.04108e-14	down	2.10141	-2.10141	-1.07136
Epithelial Adherens Junction Signaling	4.03	0.18	NaN	WASL	Wiskott-Aldrich syndrome like	Cytoplasm	other	2.33381e-13	4.63668e-15	down	2.44402	-2.44402	-1.28926
Epithelial Adherens Junction Signaling	4.03	0.18	NaN	ACVR2B	activin A receptor type 2B	Plasma Membrane	kinase	2.40054e-08	4.62169e-09	up	2.27081	2.27081	1.18321
Epithelial Adherens Junction Signaling	4.03	0.18	NaN	TUBB	tubulin beta class I	Cytoplasm	other	4.00444e-13	9.09844e-15	down	2.77699	-2.77699	-1.47352
Epithelial Adherens Junction Signaling	4.03	0.18	NaN	PTEN	phosphatase and tensin homolog	Cytoplasm	phosphatase	9.21402e-09	1.56316e-09	down	2.21037	-2.21037	-1.14429
Epithelial Adherens Junction Signaling	4.03	0.18	NaN	TGFBR2	transforming growth factor beta receptor 2	Plasma Membrane	kinase	2.6425e-14	2.74965e-16	up	2.42651	2.42651	1.27888
Epithelial Adherens Junction Signaling	4.03	0.18	NaN	AKT3	AKT serine/threonine kinase 3	Cytoplasm	kinase	3.36787e-09	4.99419e-10	down	2.33262	-2.33262	-1.22195
Epithelial Adherens Junction Signaling	4.03	0.18	NaN	ACTG2	actin, gamma 2, smooth muscle, enteric	Cytoplasm	other	2.36262e-07	5.96832e-08	down	2.53055	-2.53055	-1.33945
Epithelial Adherens Junction Signaling	4.03	0.18	NaN	VCL	vinculin	Plasma Membrane	enzyme	4.91444e-15	2.795e-17	down	3.31408	-3.31408	-1.72861
Epithelial Adherens Junction Signaling	4.03	0.18	NaN	ACVR1C	activin A receptor type 1C	Plasma Membrane	kinase	1.00643e-11	5.13854e-13	up	4.92681	4.92681	2.30065
Epithelial Adherens Junction Signaling	4.03	0.18	NaN	EGFR	epidermal growth factor receptor	Plasma Membrane	kinase	1.20017e-11	6.38805e-13	down	2.83248	-2.83248	-1.50206
Epithelial Adherens Junction Signaling	4.03	0.18	NaN	TUBB4B	tubulin beta 4B class IVb	Cytoplasm	other	1.49995e-13	2.57833e-15	down	2.20507	-2.20507	-1.14082
Epithelial Adherens Junction Signaling	4.03	0.18	NaN	TUBG1	tubulin gamma 1	Cytoplasm	other	4.53314e-13	1.05785e-14	down	2.08196	-2.08196	-1.05794
Epithelial Adherens Junction Signaling	4.03	0.18	NaN	RAC1	Rac family small GTPase 1	Plasma Membrane	enzyme	9.74029e-16	2.35993e-18	down	3.9564	-3.9564	-1.98419
Epithelial Adherens Junction Signaling	4.03	0.18	NaN	TUBA4A	tubulin alpha 4a	Cytoplasm	other	1.42182e-12	4.51094e-14	down	2.17386	-2.17386	-1.12026
Epithelial Adherens Junction Signaling	4.03	0.18	NaN	RAP1A	RAP1A, member of RAS oncogene family	Cytoplasm	enzyme	5.60714e-13	1.40143e-14	down	3.07254	-3.07254	-1.61943
Epithelial Adherens Junction Signaling	4.03	0.18	NaN	FGF1	fibroblast growth factor 1	Extracellular Space	growth factor	1.35107e-10	1.19693e-11	down	2.39816	-2.39816	-1.26193
Epithelial Adherens Junction Signaling	4.03	0.18	NaN	RRAS2	RAS related 2	Plasma Membrane	enzyme	5.95714e-12	2.65268e-13	down	2.69374	-2.69374	-1.42961
Epithelial Adherens Junction Signaling	4.03	0.18	NaN	ACTA2	actin, alpha 2, smooth muscle, aorta	Cytoplasm	other	2.31994e-12	8.34034e-14	down	2.15447	-2.15447	-1.10733
Epithelial Adherens Junction Signaling	4.03	0.18	NaN	RHOA	ras homolog family member A	Cytoplasm	enzyme	2.83298e-16	2.81781e-19	down	9.74929	-9.74929	-3.2853
Epithelial Adherens Junction Signaling	4.03	0.18	NaN	SSX2IP	SSX family member 2 interacting protein	Plasma Membrane	other	1.06332e-10	8.9952e-12	down	2.96938	-2.96938	-1.57016
Epithelial Adherens Junction Signaling	4.03	0.18	NaN	LEF1	lymphoid enhancer binding factor 1	Nucleus	transcription regulator	1.76884e-07	4.32128e-08	down	2.17595	-2.17595	-1.12164
Epithelial Adherens Junction Signaling	4.03	0.18	NaN	NOTCH1	notch 1	Plasma Membrane	transcription regulator	1.19385e-08	2.09541e-09	up	2.0538	2.0538	1.0383
Epithelial Adherens Junction Signaling	4.03	0.18	NaN	CTNND1	catenin delta 1	Nucleus	other	1.1797e-10	1.01813e-11	down	2.00928	-2.00928	-1.00668
Epithelial Adherens Junction Signaling	4.03	0.18	NaN	NECTIN2	nectin cell adhesion molecule 2	Plasma Membrane	transmembrane receptor	9.77084e-13	2.82086e-14	up	2.37961	2.37961	1.25072
IL-3 Signaling	4.01	0.213	-1.606	RAP1B	RAP1B, member of RAS oncogene family	Cytoplasm	enzyme	5.71809e-11	4.25828e-12	down	3.7316	-3.7316	-1.89979
IL-3 Signaling	4.01	0.213	-1.606	RALA	RAS like proto-oncogene A	Cytoplasm	enzyme	1.03778e-12	3.04108e-14	down	2.10141	-2.10141	-1.07136
IL-3 Signaling	4.01	0.213	-1.606	PIK3R1	phosphoinositide-3-kinase regulatory subunit 1	Cytoplasm	kinase	6.31517e-09	1.02209e-09	up	2.10717	2.10717	1.07531
IL-3 Signaling	4.01	0.213	-1.606	CHP1	calcineurin like EF-hand protein 1	Cytoplasm	transporter	7.07216e-11	5.5218e-12	down	2.11682	-2.11682	-1.0819
IL-3 Signaling	4.01	0.213	-1.606	RAC1	Rac family small GTPase 1	Plasma Membrane	enzyme	9.74029e-16	2.35993e-18	down	3.9564	-3.9564	-1.98419
IL-3 Signaling	4.01	0.213	-1.606	STAT3	signal transducer and activator of transcription 3	Nucleus	transcription regulator	1.31008e-12	4.08628e-14	up	2.15947	2.15947	1.11068
IL-3 Signaling	4.01	0.213	-1.606	RAP1A	RAP1A, member of RAS oncogene family	Cytoplasm	enzyme	5.60714e-13	1.40143e-14	down	3.07254	-3.07254	-1.61943
IL-3 Signaling	4.01	0.213	-1.606	PIK3R3	phosphoinositide-3-kinase regulatory subunit 3	Cytoplasm	kinase	2.242e-08	4.27816e-09	up	2.18979	2.18979	1.13079
IL-3 Signaling	4.01	0.213	-1.606	SHC1	SHC adaptor protein 1	Cytoplasm	other	1.37217e-12	4.33244e-14	up	2.14646	2.14646	1.10196
IL-3 Signaling	4.01	0.213	-1.606	PAK1	p21 (RAC1) activated kinase 1	Cytoplasm	kinase	2.28821e-11	1.40818e-12	down	2.47453	-2.47453	-1.30715
IL-3 Signaling	4.01	0.213	-1.606	RRAS2	RAS related 2	Plasma Membrane	enzyme	5.95714e-12	2.65268e-13	down	2.69374	-2.69374	-1.42961
IL-3 Signaling	4.01	0.213	-1.606	GAB1	GRB2 associated binding protein 1	Cytoplasm	kinase	2.28313e-06	7.11317e-07	up	2.19052	2.19052	1.13127
IL-3 Signaling	4.01	0.213	-1.606	PPP3R1	protein phosphatase 3 regulatory subunit B, alpha	Cytoplasm	phosphatase	3.27991e-09	4.84333e-10	down	2.35933	-2.35933	-1.23838
IL-3 Signaling	4.01	0.213	-1.606	SOS1	SOS Ras/Rac guanine nucleotide exchange factor 1	Cytoplasm	other	1.3713e-07	3.25916e-08	up	2.07165	2.07165	1.05078
IL-3 Signaling	4.01	0.213	-1.606	PRKCE	protein kinase C epsilon	Cytoplasm	kinase	4.82095e-09	7.50499e-10	down	2.62727	-2.62727	-1.39357
IL-3 Signaling	4.01	0.213	-1.606	AKT3	AKT serine/threonine kinase 3	Cytoplasm	kinase	3.36787e-09	4.99419e-10	down	2.33262	-2.33262	-1.22195
IL-3 Signaling	4.01	0.213	-1.606	PRKCH	protein kinase C eta	Cytoplasm	kinase	5.15149e-11	3.74308e-12	down	3.09998	-3.09998	-1.63226
IL-3 Signaling	4.01	0.213	-1.606	PIK3CD	phosphatidylinositol-4,5-bisphosphate 3-kinase catalytic subunit delta	Cytoplasm	kinase	4.09814e-09	6.26688e-10	down	2.79451	-2.79451	-1.48259
IL-3 Signaling	4.01	0.213	-1.606	ELK1	ELK1, ETS transcription factor	Nucleus	transcription regulator	1.66413e-10	1.53511e-11	down	2.89408	-2.89408	-1.53311
Antiproliferative Role of TOB in T Cell Signaling	3.83	0.346	NaN	TGFBR2	transforming growth factor beta receptor 2	Plasma Membrane	kinase	2.6425e-14	2.74965e-16	up	2.42651	2.42651	1.27888
Antiproliferative Role of TOB in T Cell Signaling	3.83	0.346	NaN	CCNA2	cyclin A2	Nucleus	other	2.53969e-16	2.27369e-19	down	6.90051	-6.90051	-2.7867
Antiproliferative Role of TOB in T Cell Signaling	3.83	0.346	NaN	SMAD2	SMAD family member 2	Nucleus	transcription regulator	3.84551e-11	2.66273e-12	down	2.74936	-2.74936	-1.4591
Antiproliferative Role of TOB in T Cell Signaling	3.83	0.346	NaN	CCNE2	cyclin E2	Nucleus	other	2.13743e-13	4.17565e-15	down	6.93154	-6.93154	-2.79318
Antiproliferative Role of TOB in T Cell Signaling	3.83	0.346	NaN	SMAD3	SMAD family member 3	Nucleus	transcription regulator	2.11641e-14	2.0565e-16	down	6.05424	-6.05424	-2.59795
Antiproliferative Role of TOB in T Cell Signaling	3.83	0.346	NaN	SMAD4	SMAD family member 4	Nucleus	transcription regulator	3.85522e-10	4.12789e-11	down	2.81975	-2.81975	-1.49557
Antiproliferative Role of TOB in T Cell Signaling	3.83	0.346	NaN	TOB1	transducer of ERBB2, 1	Nucleus	transcription regulator	7.13082e-11	5.58318e-12	up	2.22277	2.22277	1.15236
Antiproliferative Role of TOB in T Cell Signaling	3.83	0.346	NaN	CDK2	cyclin dependent kinase 2	Nucleus	kinase	1.29106e-12	4.0072e-14	down	2.90582	-2.90582	-1.53894
Antiproliferative Role of TOB in T Cell Signaling	3.83	0.346	NaN	SKP2	S-phase kinase associated protein 2	Nucleus	enzyme	6.0368e-09	9.71183e-10	down	3.69852	-3.69852	-1.88695
Ephrin Receptor Signaling	3.82	0.168	-2.711	RAP1B	RAP1B, member of RAS oncogene family	Cytoplasm	enzyme	5.71809e-11	4.25828e-12	down	3.7316	-3.7316	-1.89979
Ephrin Receptor Signaling	3.82	0.168	-2.711	RAC2	Rac family small GTPase 2	Cytoplasm	enzyme	2.79732e-16	2.711e-19	down	5.52926	-5.52926	-2.46709
Ephrin Receptor Signaling	3.82	0.168	-2.711	RALA	RAS like proto-oncogene A	Cytoplasm	enzyme	1.03778e-12	3.04108e-14	down	2.10141	-2.10141	-1.07136
Ephrin Receptor Signaling	3.82	0.168	-2.711	PTPN13	protein tyrosine phosphatase, non-receptor type 13	Cytoplasm	phosphatase	2.78638e-09	4.02003e-10	up	2.11646	2.11646	1.08165
Ephrin Receptor Signaling	3.82	0.168	-2.711	EPHB2	EPH receptor B2	Plasma Membrane	kinase	1.75879e-11	1.01105e-12	down	2.31688	-2.31688	-1.21218
Ephrin Receptor Signaling	3.82	0.168	-2.711	WASL	Wiskott-Aldrich syndrome like	Cytoplasm	other	2.33381e-13	4.63668e-15	down	2.44402	-2.44402	-1.28926
Ephrin Receptor Signaling	3.82	0.168	-2.711	ROCK2	Rho associated coiled-coil containing protein kinase 2	Cytoplasm	kinase	2.06865e-12	7.23386e-14	down	2.6843	-2.6843	-1.42454
Ephrin Receptor Signaling	3.82	0.168	-2.711	PTK2	protein tyrosine kinase 2	Cytoplasm	kinase	2.40253e-13	4.7977e-15	down	2.79094	-2.79094	-1.48075
Ephrin Receptor Signaling	3.82	0.168	-2.711	SHC1	SHC adaptor protein 1	Cytoplasm	other	1.37217e-12	4.33244e-14	up	2.14646	2.14646	1.10196
Ephrin Receptor Signaling	3.82	0.168	-2.711	PAK1	p21 (RAC1) activated kinase 1	Cytoplasm	kinase	2.28821e-11	1.40818e-12	down	2.47453	-2.47453	-1.30715
Ephrin Receptor Signaling	3.82	0.168	-2.711	CFL2	cofilin 2	Extracellular Space	other	3.52772e-15	1.81739e-17	down	4.18587	-4.18587	-2.06553
Ephrin Receptor Signaling	3.82	0.168	-2.711	SOS1	SOS Ras/Rac guanine nucleotide exchange factor 1	Cytoplasm	other	1.3713e-07	3.25916e-08	up	2.07165	2.07165	1.05078
Ephrin Receptor Signaling	3.82	0.168	-2.711	AKT3	AKT serine/threonine kinase 3	Cytoplasm	kinase	3.36787e-09	4.99419e-10	down	2.33262	-2.33262	-1.22195
Ephrin Receptor Signaling	3.82	0.168	-2.711	GNG12	G protein subunit gamma 12	Plasma Membrane	enzyme	1.29166e-13	2.10829e-15	down	3.27726	-3.27726	-1.71249
Ephrin Receptor Signaling	3.82	0.168	-2.711	MAP3K14	mitogen-activated protein kinase kinase kinase 14	Cytoplasm	kinase	1.69086e-09	2.26353e-10	down	2.58768	-2.58768	-1.37166
Ephrin Receptor Signaling	3.82	0.168	-2.711	CFL1	cofilin 1	Nucleus	other	6.292e-16	1.18747e-18	down	3.92681	-3.92681	-1.97336
Ephrin Receptor Signaling	3.82	0.168	-2.711	ITGA2	integrin subunit alpha 2	Plasma Membrane	transmembrane receptor	1.03968e-15	2.70459e-18	up	3.62314	3.62314	1.85724
Ephrin Receptor Signaling	3.82	0.168	-2.711	RAC1	Rac family small GTPase 1	Plasma Membrane	enzyme	9.74029e-16	2.35993e-18	down	3.9564	-3.9564	-1.98419
Ephrin Receptor Signaling	3.82	0.168	-2.711	GNAI1	G protein subunit alpha i1	Plasma Membrane	enzyme	3.13615e-11	2.07397e-12	up	2.32292	2.32292	1.21594
Ephrin Receptor Signaling	3.82	0.168	-2.711	STAT3	signal transducer and activator of transcription 3	Nucleus	transcription regulator	1.31008e-12	4.08628e-14	up	2.15947	2.15947	1.11068
Ephrin Receptor Signaling	3.82	0.168	-2.711	RAP1A	RAP1A, member of RAS oncogene family	Cytoplasm	enzyme	5.60714e-13	1.40143e-14	down	3.07254	-3.07254	-1.61943
Ephrin Receptor Signaling	3.82	0.168	-2.711	EFNA4	ephrin A4	Plasma Membrane	kinase	3.54713e-09	5.30667e-10	up	2.01261	2.01261	1.00907
Ephrin Receptor Signaling	3.82	0.168	-2.711	FGF1	fibroblast growth factor 1	Extracellular Space	growth factor	1.35107e-10	1.19693e-11	down	2.39816	-2.39816	-1.26193
Ephrin Receptor Signaling	3.82	0.168	-2.711	EFNA1	ephrin A1	Plasma Membrane	other	4.69122e-08	9.8694e-09	up	2.43859	2.43859	1.28605
Ephrin Receptor Signaling	3.82	0.168	-2.711	WIPF1	WAS/WASL interacting protein family member 1	Cytoplasm	other	1.60179e-10	1.46739e-11	down	2.15602	-2.15602	-1.10837
Ephrin Receptor Signaling	3.82	0.168	-2.711	RRAS2	RAS related 2	Plasma Membrane	enzyme	5.95714e-12	2.65268e-13	down	2.69374	-2.69374	-1.42961
Ephrin Receptor Signaling	3.82	0.168	-2.711	RHOA	ras homolog family member A	Cytoplasm	enzyme	2.83298e-16	2.81781e-19	down	9.74929	-9.74929	-3.2853
Ephrin Receptor Signaling	3.82	0.168	-2.711	GNB2	G protein subunit beta 2	Plasma Membrane	enzyme	1.84777e-12	6.25819e-14	down	3.16486	-3.16486	-1.66214
Ephrin Receptor Signaling	3.82	0.168	-2.711	EPHA5	EPH receptor A5	Plasma Membrane	kinase	1.09222e-08	1.89139e-09	up	2.07549	2.07549	1.05345
Ephrin Receptor Signaling	3.82	0.168	-2.711	MAP4K4	mitogen-activated protein kinase kinase kinase kinase 4	Cytoplasm	kinase	1.98508e-12	6.85995e-14	up	2.53379	2.53379	1.3413
Actin Cytoskeleton Signaling	3.72	0.155	-1.567	RAP1B	RAP1B, member of RAS oncogene family	Cytoplasm	enzyme	5.71809e-11	4.25828e-12	down	3.7316	-3.7316	-1.89979
Actin Cytoskeleton Signaling	3.72	0.155	-1.567	RAC2	Rac family small GTPase 2	Cytoplasm	enzyme	2.79732e-16	2.711e-19	down	5.52926	-5.52926	-2.46709
Actin Cytoskeleton Signaling	3.72	0.155	-1.567	ABI2	abl interactor 2	Cytoplasm	other	2.26978e-13	4.47472e-15	down	3.03107	-3.03107	-1.59983
Actin Cytoskeleton Signaling	3.72	0.155	-1.567	RALA	RAS like proto-oncogene A	Cytoplasm	enzyme	1.03778e-12	3.04108e-14	down	2.10141	-2.10141	-1.07136
Actin Cytoskeleton Signaling	3.72	0.155	-1.567	FGF2	fibroblast growth factor 2	Extracellular Space	growth factor	5.18684e-13	1.2686e-14	up	2.23488	2.23488	1.1602
Actin Cytoskeleton Signaling	3.72	0.155	-1.567	DIAPH3	diaphanous related formin 3	Cytoplasm	enzyme	3.27821e-13	7.10654e-15	down	4.41534	-4.41534	-2.14252
Actin Cytoskeleton Signaling	3.72	0.155	-1.567	PIK3R1	phosphoinositide-3-kinase regulatory subunit 1	Cytoplasm	kinase	6.31517e-09	1.02209e-09	up	2.10717	2.10717	1.07531
Actin Cytoskeleton Signaling	3.72	0.155	-1.567	WASL	Wiskott-Aldrich syndrome like	Cytoplasm	other	2.33381e-13	4.63668e-15	down	2.44402	-2.44402	-1.28926
Actin Cytoskeleton Signaling	3.72	0.155	-1.567	PPP1CB	protein phosphatase 1 catalytic subunit beta	Cytoplasm	phosphatase	4.50695e-13	1.04829e-14	down	6.36228	-6.36228	-2.66954
Actin Cytoskeleton Signaling	3.72	0.155	-1.567	ROCK2	Rho associated coiled-coil containing protein kinase 2	Cytoplasm	kinase	2.06865e-12	7.23386e-14	down	2.6843	-2.6843	-1.42454
Actin Cytoskeleton Signaling	3.72	0.155	-1.567	PTK2	protein tyrosine kinase 2	Cytoplasm	kinase	2.40253e-13	4.7977e-15	down	2.79094	-2.79094	-1.48075
Actin Cytoskeleton Signaling	3.72	0.155	-1.567	SHC1	SHC adaptor protein 1	Cytoplasm	other	1.37217e-12	4.33244e-14	up	2.14646	2.14646	1.10196
Actin Cytoskeleton Signaling	3.72	0.155	-1.567	PAK1	p21 (RAC1) activated kinase 1	Cytoplasm	kinase	2.28821e-11	1.40818e-12	down	2.47453	-2.47453	-1.30715
Actin Cytoskeleton Signaling	3.72	0.155	-1.567	CFL2	cofilin 2	Extracellular Space	other	3.52772e-15	1.81739e-17	down	4.18587	-4.18587	-2.06553
Actin Cytoskeleton Signaling	3.72	0.155	-1.567	SOS1	SOS Ras/Rac guanine nucleotide exchange factor 1	Cytoplasm	other	1.3713e-07	3.25916e-08	up	2.07165	2.07165	1.05078
Actin Cytoskeleton Signaling	3.72	0.155	-1.567	VCL	vinculin	Plasma Membrane	enzyme	4.91444e-15	2.795e-17	down	3.31408	-3.31408	-1.72861
Actin Cytoskeleton Signaling	3.72	0.155	-1.567	ACTG2	actin, gamma 2, smooth muscle, enteric	Cytoplasm	other	2.36262e-07	5.96832e-08	down	2.53055	-2.53055	-1.33945
Actin Cytoskeleton Signaling	3.72	0.155	-1.567	GNG12	G protein subunit gamma 12	Plasma Membrane	enzyme	1.29166e-13	2.10829e-15	down	3.27726	-3.27726	-1.71249
Actin Cytoskeleton Signaling	3.72	0.155	-1.567	IQGAP3	IQ motif containing GTPase activating protein 3	Plasma Membrane	other	2.69476e-09	3.87067e-10	down	3.5576	-3.5576	-1.8309
Actin Cytoskeleton Signaling	3.72	0.155	-1.567	TIAM1	T cell lymphoma invasion and metastasis 1	Cytoplasm	other	9.90424e-11	8.26238e-12	down	2.37418	-2.37418	-1.24743
Actin Cytoskeleton Signaling	3.72	0.155	-1.567	CFL1	cofilin 1	Nucleus	other	6.292e-16	1.18747e-18	down	3.92681	-3.92681	-1.97336
Actin Cytoskeleton Signaling	3.72	0.155	-1.567	WASF2	WAS protein family member 2	Plasma Membrane	other	4.5763e-13	1.07259e-14	down	4.08261	-4.08261	-2.02949
Actin Cytoskeleton Signaling	3.72	0.155	-1.567	CSK	C-terminal Src kinase	Cytoplasm	kinase	8.73274e-11	7.14031e-12	down	2.11933	-2.11933	-1.08361
Actin Cytoskeleton Signaling	3.72	0.155	-1.567	ITGA2	integrin subunit alpha 2	Plasma Membrane	transmembrane receptor	1.03968e-15	2.70459e-18	up	3.62314	3.62314	1.85724
Actin Cytoskeleton Signaling	3.72	0.155	-1.567	RAC1	Rac family small GTPase 1	Plasma Membrane	enzyme	9.74029e-16	2.35993e-18	down	3.9564	-3.9564	-1.98419
Actin Cytoskeleton Signaling	3.72	0.155	-1.567	RAP1A	RAP1A, member of RAS oncogene family	Cytoplasm	enzyme	5.60714e-13	1.40143e-14	down	3.07254	-3.07254	-1.61943
Actin Cytoskeleton Signaling	3.72	0.155	-1.567	FGF1	fibroblast growth factor 1	Extracellular Space	growth factor	1.35107e-10	1.19693e-11	down	2.39816	-2.39816	-1.26193
Actin Cytoskeleton Signaling	3.72	0.155	-1.567	PIK3R3	phosphoinositide-3-kinase regulatory subunit 3	Cytoplasm	kinase	2.242e-08	4.27816e-09	up	2.18979	2.18979	1.13079
Actin Cytoskeleton Signaling	3.72	0.155	-1.567	RRAS2	RAS related 2	Plasma Membrane	enzyme	5.95714e-12	2.65268e-13	down	2.69374	-2.69374	-1.42961
Actin Cytoskeleton Signaling	3.72	0.155	-1.567	GAB1	GRB2 associated binding protein 1	Cytoplasm	kinase	2.28313e-06	7.11317e-07	up	2.19052	2.19052	1.13127
Actin Cytoskeleton Signaling	3.72	0.155	-1.567	ACTA2	actin, alpha 2, smooth muscle, aorta	Cytoplasm	other	2.31994e-12	8.34034e-14	down	2.15447	-2.15447	-1.10733
Actin Cytoskeleton Signaling	3.72	0.155	-1.567	RHOA	ras homolog family member A	Cytoplasm	enzyme	2.83298e-16	2.81781e-19	down	9.74929	-9.74929	-3.2853
Actin Cytoskeleton Signaling	3.72	0.155	-1.567	VAV3	vav guanine nucleotide exchange factor 3	Extracellular Space	cytokine	4.45584e-08	9.30602e-09	up	3.17216	3.17216	1.66547
Actin Cytoskeleton Signaling	3.72	0.155	-1.567	PIK3CD	phosphatidylinositol-4,5-bisphosphate 3-kinase catalytic subunit delta	Cytoplasm	kinase	4.09814e-09	6.26688e-10	down	2.79451	-2.79451	-1.48259
Actin Cytoskeleton Signaling	3.72	0.155	-1.567	PIP4K2A	phosphatidylinositol-5-phosphate 4-kinase type 2 alpha	Cytoplasm	kinase	1.23836e-13	2.00866e-15	down	3.93763	-3.93763	-1.97733
Actin Cytoskeleton Signaling	3.72	0.155	-1.567	FGF5	fibroblast growth factor 5	Extracellular Space	growth factor	2.67725e-07	6.8348e-08	down	2.04131	-2.04131	-1.0295
Regulation of IL-2 Expression in Activated and Anergic T Lymphocytes	3.71	0.209	NaN	RAP1B	RAP1B, member of RAS oncogene family	Cytoplasm	enzyme	5.71809e-11	4.25828e-12	down	3.7316	-3.7316	-1.89979
Regulation of IL-2 Expression in Activated and Anergic T Lymphocytes	3.71	0.209	NaN	SMAD2	SMAD family member 2	Nucleus	transcription regulator	3.84551e-11	2.66273e-12	down	2.74936	-2.74936	-1.4591
Regulation of IL-2 Expression in Activated and Anergic T Lymphocytes	3.71	0.209	NaN	RALA	RAS like proto-oncogene A	Cytoplasm	enzyme	1.03778e-12	3.04108e-14	down	2.10141	-2.10141	-1.07136
Regulation of IL-2 Expression in Activated and Anergic T Lymphocytes	3.71	0.209	NaN	SMAD3	SMAD family member 3	Nucleus	transcription regulator	2.11641e-14	2.0565e-16	down	6.05424	-6.05424	-2.59795
Regulation of IL-2 Expression in Activated and Anergic T Lymphocytes	3.71	0.209	NaN	CHP1	calcineurin like EF-hand protein 1	Cytoplasm	transporter	7.07216e-11	5.5218e-12	down	2.11682	-2.11682	-1.0819
Regulation of IL-2 Expression in Activated and Anergic T Lymphocytes	3.71	0.209	NaN	RAC1	Rac family small GTPase 1	Plasma Membrane	enzyme	9.74029e-16	2.35993e-18	down	3.9564	-3.9564	-1.98419
Regulation of IL-2 Expression in Activated and Anergic T Lymphocytes	3.71	0.209	NaN	TOB1	transducer of ERBB2, 1	Nucleus	transcription regulator	7.13082e-11	5.58318e-12	up	2.22277	2.22277	1.15236
Regulation of IL-2 Expression in Activated and Anergic T Lymphocytes	3.71	0.209	NaN	MALT1	MALT1 paracaspase	Cytoplasm	peptidase	6.63755e-12	3.03861e-13	up	2.26524	2.26524	1.17967
Regulation of IL-2 Expression in Activated and Anergic T Lymphocytes	3.71	0.209	NaN	RAP1A	RAP1A, member of RAS oncogene family	Cytoplasm	enzyme	5.60714e-13	1.40143e-14	down	3.07254	-3.07254	-1.61943
Regulation of IL-2 Expression in Activated and Anergic T Lymphocytes	3.71	0.209	NaN	TGFBR2	transforming growth factor beta receptor 2	Plasma Membrane	kinase	2.6425e-14	2.74965e-16	up	2.42651	2.42651	1.27888
Regulation of IL-2 Expression in Activated and Anergic T Lymphocytes	3.71	0.209	NaN	CALM1 (includes others)	calmodulin 1	Cytoplasm	other	3.10033e-13	6.63396e-15	down	2.21591	-2.21591	-1.1479
Regulation of IL-2 Expression in Activated and Anergic T Lymphocytes	3.71	0.209	NaN	RRAS2	RAS related 2	Plasma Membrane	enzyme	5.95714e-12	2.65268e-13	down	2.69374	-2.69374	-1.42961
Regulation of IL-2 Expression in Activated and Anergic T Lymphocytes	3.71	0.209	NaN	VAV3	vav guanine nucleotide exchange factor 3	Extracellular Space	cytokine	4.45584e-08	9.30602e-09	up	3.17216	3.17216	1.66547
Regulation of IL-2 Expression in Activated and Anergic T Lymphocytes	3.71	0.209	NaN	PPP3R1	protein phosphatase 3 regulatory subunit B, alpha	Cytoplasm	phosphatase	3.27991e-09	4.84333e-10	down	2.35933	-2.35933	-1.23838
Regulation of IL-2 Expression in Activated and Anergic T Lymphocytes	3.71	0.209	NaN	SOS1	SOS Ras/Rac guanine nucleotide exchange factor 1	Cytoplasm	other	1.3713e-07	3.25916e-08	up	2.07165	2.07165	1.05078
Regulation of IL-2 Expression in Activated and Anergic T Lymphocytes	3.71	0.209	NaN	NFATC2	nuclear factor of activated T cells 2	Nucleus	transcription regulator	1.83723e-06	5.60633e-07	down	2.24222	-2.24222	-1.16493
Regulation of IL-2 Expression in Activated and Anergic T Lymphocytes	3.71	0.209	NaN	SMAD4	SMAD family member 4	Nucleus	transcription regulator	3.85522e-10	4.12789e-11	down	2.81975	-2.81975	-1.49557
Regulation of IL-2 Expression in Activated and Anergic T Lymphocytes	3.71	0.209	NaN	ELK1	ELK1, ETS transcription factor	Nucleus	transcription regulator	1.66413e-10	1.53511e-11	down	2.89408	-2.89408	-1.53311
PTEN Signaling	3.67	0.184	1.964	RAP1B	RAP1B, member of RAS oncogene family	Cytoplasm	enzyme	5.71809e-11	4.25828e-12	down	3.7316	-3.7316	-1.89979
PTEN Signaling	3.67	0.184	1.964	RAC2	Rac family small GTPase 2	Cytoplasm	enzyme	2.79732e-16	2.711e-19	down	5.52926	-5.52926	-2.46709
PTEN Signaling	3.67	0.184	1.964	RALA	RAS like proto-oncogene A	Cytoplasm	enzyme	1.03778e-12	3.04108e-14	down	2.10141	-2.10141	-1.07136
PTEN Signaling	3.67	0.184	1.964	PIK3R1	phosphoinositide-3-kinase regulatory subunit 1	Cytoplasm	kinase	6.31517e-09	1.02209e-09	up	2.10717	2.10717	1.07531
PTEN Signaling	3.67	0.184	1.964	ITGA2	integrin subunit alpha 2	Plasma Membrane	transmembrane receptor	1.03968e-15	2.70459e-18	up	3.62314	3.62314	1.85724
PTEN Signaling	3.67	0.184	1.964	RAC1	Rac family small GTPase 1	Plasma Membrane	enzyme	9.74029e-16	2.35993e-18	down	3.9564	-3.9564	-1.98419
PTEN Signaling	3.67	0.184	1.964	IGF2R	insulin like growth factor 2 receptor	Plasma Membrane	transmembrane receptor	3.66408e-12	1.45311e-13	up	2.25269	2.25269	1.17165
PTEN Signaling	3.67	0.184	1.964	RAP1A	RAP1A, member of RAS oncogene family	Cytoplasm	enzyme	5.60714e-13	1.40143e-14	down	3.07254	-3.07254	-1.61943
PTEN Signaling	3.67	0.184	1.964	PTEN	phosphatase and tensin homolog	Cytoplasm	phosphatase	9.21402e-09	1.56316e-09	down	2.21037	-2.21037	-1.14429
PTEN Signaling	3.67	0.184	1.964	TGFBR2	transforming growth factor beta receptor 2	Plasma Membrane	kinase	2.6425e-14	2.74965e-16	up	2.42651	2.42651	1.27888
PTEN Signaling	3.67	0.184	1.964	PIK3R3	phosphoinositide-3-kinase regulatory subunit 3	Cytoplasm	kinase	2.242e-08	4.27816e-09	up	2.18979	2.18979	1.13079
PTEN Signaling	3.67	0.184	1.964	PTK2	protein tyrosine kinase 2	Cytoplasm	kinase	2.40253e-13	4.7977e-15	down	2.79094	-2.79094	-1.48075
PTEN Signaling	3.67	0.184	1.964	SHC1	SHC adaptor protein 1	Cytoplasm	other	1.37217e-12	4.33244e-14	up	2.14646	2.14646	1.10196
PTEN Signaling	3.67	0.184	1.964	CSNK2A2	casein kinase 2 alpha 2	Cytoplasm	kinase	7.09692e-12	3.29959e-13	down	2.25322	-2.25322	-1.17199
PTEN Signaling	3.67	0.184	1.964	RRAS2	RAS related 2	Plasma Membrane	enzyme	5.95714e-12	2.65268e-13	down	2.69374	-2.69374	-1.42961
PTEN Signaling	3.67	0.184	1.964	NTRK3	neurotrophic receptor tyrosine kinase 3	Plasma Membrane	kinase	7.73662e-06	2.6797e-06	down	2.01711	-2.01711	-1.01229
PTEN Signaling	3.67	0.184	1.964	CDKN1A	cyclin dependent kinase inhibitor 1A	Nucleus	kinase	9.84455e-16	2.41106e-18	up	3.53342	3.53342	1.82107
PTEN Signaling	3.67	0.184	1.964	SOS1	SOS Ras/Rac guanine nucleotide exchange factor 1	Cytoplasm	other	1.3713e-07	3.25916e-08	up	2.07165	2.07165	1.05078
PTEN Signaling	3.67	0.184	1.964	AKT3	AKT serine/threonine kinase 3	Cytoplasm	kinase	3.36787e-09	4.99419e-10	down	2.33262	-2.33262	-1.22195
PTEN Signaling	3.67	0.184	1.964	PIK3CD	phosphatidylinositol-4,5-bisphosphate 3-kinase catalytic subunit delta	Cytoplasm	kinase	4.09814e-09	6.26688e-10	down	2.79451	-2.79451	-1.48259
PTEN Signaling	3.67	0.184	1.964	BCL2L11	BCL2 like 11	Cytoplasm	other	1.73876e-07	4.23981e-08	up	2.44286	2.44286	1.28857
PTEN Signaling	3.67	0.184	1.964	MAGI3	membrane associated guanylate kinase, WW and PDZ domain containing 3	Cytoplasm	kinase	7.25509e-09	1.19382e-09	down	2.11642	-2.11642	-1.08162
PTEN Signaling	3.67	0.184	1.964	EGFR	epidermal growth factor receptor	Plasma Membrane	kinase	1.20017e-11	6.38805e-13	down	2.83248	-2.83248	-1.50206
Ovarian Cancer Signaling	3.63	0.173	-1.508	PRKACB	protein kinase cAMP-activated catalytic subunit beta	Cytoplasm	kinase	7.82228e-11	6.24227e-12	down	3.29471	-3.29471	-1.72015
Ovarian Cancer Signaling	3.63	0.173	-1.508	RAP1B	RAP1B, member of RAS oncogene family	Cytoplasm	enzyme	5.71809e-11	4.25828e-12	down	3.7316	-3.7316	-1.89979
Ovarian Cancer Signaling	3.63	0.173	-1.508	RALA	RAS like proto-oncogene A	Cytoplasm	enzyme	1.03778e-12	3.04108e-14	down	2.10141	-2.10141	-1.07136
Ovarian Cancer Signaling	3.63	0.173	-1.508	PA2G4	proliferation-associated 2G4	Nucleus	transcription regulator	2.03008e-14	1.92084e-16	down	2.83828	-2.83828	-1.50502
Ovarian Cancer Signaling	3.63	0.173	-1.508	WNT3	Wnt family member 3	Extracellular Space	other	2.26418e-11	1.38877e-12	down	2.55006	-2.55006	-1.35053
Ovarian Cancer Signaling	3.63	0.173	-1.508	FZD3	frizzled class receptor 3	Plasma Membrane	G-protein coupled receptor	2.6035e-08	5.0689e-09	up	2.17991	2.17991	1.12427
Ovarian Cancer Signaling	3.63	0.173	-1.508	SUV39H1	suppressor of variegation 3-9 homolog 1	Nucleus	enzyme	3.54176e-12	1.39467e-13	down	2.66205	-2.66205	-1.41254
Ovarian Cancer Signaling	3.63	0.173	-1.508	PIK3R1	phosphoinositide-3-kinase regulatory subunit 1	Cytoplasm	kinase	6.31517e-09	1.02209e-09	up	2.10717	2.10717	1.07531
Ovarian Cancer Signaling	3.63	0.173	-1.508	PTEN	phosphatase and tensin homolog	Cytoplasm	phosphatase	9.21402e-09	1.56316e-09	down	2.21037	-2.21037	-1.14429
Ovarian Cancer Signaling	3.63	0.173	-1.508	RAD51	RAD51 recombinase	Nucleus	enzyme	1.16977e-10	1.00897e-11	down	3.02816	-3.02816	-1.59844
Ovarian Cancer Signaling	3.63	0.173	-1.508	AKT3	AKT serine/threonine kinase 3	Cytoplasm	kinase	3.36787e-09	4.99419e-10	down	2.33262	-2.33262	-1.22195
Ovarian Cancer Signaling	3.63	0.173	-1.508	BRCA1	BRCA1, DNA repair associated	Nucleus	transcription regulator	4.5988e-14	5.66637e-16	down	5.1073	-5.1073	-2.35256
Ovarian Cancer Signaling	3.63	0.173	-1.508	WNT5B	Wnt family member 5B	Extracellular Space	other	3.91824e-11	2.72508e-12	down	2.16602	-2.16602	-1.11505
Ovarian Cancer Signaling	3.63	0.173	-1.508	EGFR	epidermal growth factor receptor	Plasma Membrane	kinase	1.20017e-11	6.38805e-13	down	2.83248	-2.83248	-1.50206
Ovarian Cancer Signaling	3.63	0.173	-1.508	TFDP1	transcription factor Dp-1	Nucleus	transcription regulator	3.02763e-12	1.14554e-13	down	2.01689	-2.01689	-1.01213
Ovarian Cancer Signaling	3.63	0.173	-1.508	RAP1A	RAP1A, member of RAS oncogene family	Cytoplasm	enzyme	5.60714e-13	1.40143e-14	down	3.07254	-3.07254	-1.61943
Ovarian Cancer Signaling	3.63	0.173	-1.508	PIK3R3	phosphoinositide-3-kinase regulatory subunit 3	Cytoplasm	kinase	2.242e-08	4.27816e-09	up	2.18979	2.18979	1.13079
Ovarian Cancer Signaling	3.63	0.173	-1.508	RRAS2	RAS related 2	Plasma Membrane	enzyme	5.95714e-12	2.65268e-13	down	2.69374	-2.69374	-1.42961
Ovarian Cancer Signaling	3.63	0.173	-1.508	MSH2	mutS homolog 2	Nucleus	enzyme	3.73685e-12	1.49042e-13	down	3.9616	-3.9616	-1.98608
Ovarian Cancer Signaling	3.63	0.173	-1.508	GAB1	GRB2 associated binding protein 1	Cytoplasm	kinase	2.28313e-06	7.11317e-07	up	2.19052	2.19052	1.13127
Ovarian Cancer Signaling	3.63	0.173	-1.508	E2F1	E2F transcription factor 1	Nucleus	transcription regulator	6.51307e-13	1.7026e-14	down	3.8997	-3.8997	-1.96336
Ovarian Cancer Signaling	3.63	0.173	-1.508	CD44	CD44 molecule (Indian blood group)	Plasma Membrane	other	7.81675e-14	1.11401e-15	down	2.15904	-2.15904	-1.11039
Ovarian Cancer Signaling	3.63	0.173	-1.508	PIK3CD	phosphatidylinositol-4,5-bisphosphate 3-kinase catalytic subunit delta	Cytoplasm	kinase	4.09814e-09	6.26688e-10	down	2.79451	-2.79451	-1.48259
Ovarian Cancer Signaling	3.63	0.173	-1.508	LEF1	lymphoid enhancer binding factor 1	Nucleus	transcription regulator	1.76884e-07	4.32128e-08	down	2.17595	-2.17595	-1.12164
Ovarian Cancer Signaling	3.63	0.173	-1.508	PTGS2	prostaglandin-endoperoxide synthase 2	Cytoplasm	enzyme	2.8881e-15	1.37739e-17	up	8.59073	8.59073	3.10278
Ovarian Cancer Signaling	3.63	0.173	-1.508	WNT5A	Wnt family member 5A	Extracellular Space	cytokine	2.3195e-10	2.27987e-11	down	2.34575	-2.34575	-1.23005
Cyclins and Cell Cycle Regulation	3.55	0.21	-3.051	CCNE2	cyclin E2	Nucleus	other	2.13743e-13	4.17565e-15	down	6.93154	-6.93154	-2.79318
Cyclins and Cell Cycle Regulation	3.55	0.21	-3.051	TFDP1	transcription factor Dp-1	Nucleus	transcription regulator	3.02763e-12	1.14554e-13	down	2.01689	-2.01689	-1.01213
Cyclins and Cell Cycle Regulation	3.55	0.21	-3.051	PA2G4	proliferation-associated 2G4	Nucleus	transcription regulator	2.03008e-14	1.92084e-16	down	2.83828	-2.83828	-1.50502
Cyclins and Cell Cycle Regulation	3.55	0.21	-3.051	SUV39H1	suppressor of variegation 3-9 homolog 1	Nucleus	enzyme	3.54176e-12	1.39467e-13	down	2.66205	-2.66205	-1.41254
Cyclins and Cell Cycle Regulation	3.55	0.21	-3.051	CCNB2	cyclin B2	Cytoplasm	kinase	2.03828e-15	7.77155e-18	down	5.3304	-5.3304	-2.41424
Cyclins and Cell Cycle Regulation	3.55	0.21	-3.051	CDK1	cyclin dependent kinase 1	Nucleus	kinase	6.77455e-16	1.34765e-18	down	5.90033	-5.90033	-2.5608
Cyclins and Cell Cycle Regulation	3.55	0.21	-3.051	CCNB1	cyclin B1	Cytoplasm	kinase	1.52997e-16	6.63336e-20	down	5.10519	-5.10519	-2.35196
Cyclins and Cell Cycle Regulation	3.55	0.21	-3.051	SKP2	S-phase kinase associated protein 2	Nucleus	enzyme	6.0368e-09	9.71183e-10	down	3.69852	-3.69852	-1.88695
Cyclins and Cell Cycle Regulation	3.55	0.21	-3.051	CCNA2	cyclin A2	Nucleus	other	2.53969e-16	2.27369e-19	down	6.90051	-6.90051	-2.7867
Cyclins and Cell Cycle Regulation	3.55	0.21	-3.051	E2F1	E2F transcription factor 1	Nucleus	transcription regulator	6.51307e-13	1.7026e-14	down	3.8997	-3.8997	-1.96336
Cyclins and Cell Cycle Regulation	3.55	0.21	-3.051	CDKN1A	cyclin dependent kinase inhibitor 1A	Nucleus	kinase	9.84455e-16	2.41106e-18	up	3.53342	3.53342	1.82107
Cyclins and Cell Cycle Regulation	3.55	0.21	-3.051	PPP2R2B	protein phosphatase 2 regulatory subunit Bbeta	Cytoplasm	phosphatase	5.11313e-10	5.7169e-11	down	3.25051	-3.25051	-1.70067
Cyclins and Cell Cycle Regulation	3.55	0.21	-3.051	BTRC	beta-transducin repeat containing E3 ubiquitin protein ligase	Cytoplasm	enzyme	4.0496e-11	2.834e-12	up	2.49808	2.49808	1.32082
Cyclins and Cell Cycle Regulation	3.55	0.21	-3.051	CDK2	cyclin dependent kinase 2	Nucleus	kinase	1.29106e-12	4.0072e-14	down	2.90582	-2.90582	-1.53894
Cyclins and Cell Cycle Regulation	3.55	0.21	-3.051	E2F8	E2F transcription factor 8	Nucleus	transcription regulator	1.64503e-12	5.40792e-14	down	11.3347	-11.3347	-3.50267
Cyclins and Cell Cycle Regulation	3.55	0.21	-3.051	E2F2	E2F transcription factor 2	Nucleus	transcription regulator	3.34586e-10	3.51386e-11	down	3.41045	-3.41045	-1.76996
Cyclins and Cell Cycle Regulation	3.55	0.21	-3.051	CDC25A	cell division cycle 25A	Nucleus	phosphatase	1.0218e-12	2.98905e-14	down	6.82696	-6.82696	-2.77124
B Cell Receptor Signaling	3.55	0.16	-1.461	RAP1B	RAP1B, member of RAS oncogene family	Cytoplasm	enzyme	5.71809e-11	4.25828e-12	down	3.7316	-3.7316	-1.89979
B Cell Receptor Signaling	3.55	0.16	-1.461	RAC2	Rac family small GTPase 2	Cytoplasm	enzyme	2.79732e-16	2.711e-19	down	5.52926	-5.52926	-2.46709
B Cell Receptor Signaling	3.55	0.16	-1.461	RALA	RAS like proto-oncogene A	Cytoplasm	enzyme	1.03778e-12	3.04108e-14	down	2.10141	-2.10141	-1.07136
B Cell Receptor Signaling	3.55	0.16	-1.461	PIK3R1	phosphoinositide-3-kinase regulatory subunit 1	Cytoplasm	kinase	6.31517e-09	1.02209e-09	up	2.10717	2.10717	1.07531
B Cell Receptor Signaling	3.55	0.16	-1.461	PTEN	phosphatase and tensin homolog	Cytoplasm	phosphatase	9.21402e-09	1.56316e-09	down	2.21037	-2.21037	-1.14429
B Cell Receptor Signaling	3.55	0.16	-1.461	PTK2	protein tyrosine kinase 2	Cytoplasm	kinase	2.40253e-13	4.7977e-15	down	2.79094	-2.79094	-1.48075
B Cell Receptor Signaling	3.55	0.16	-1.461	SHC1	SHC adaptor protein 1	Cytoplasm	other	1.37217e-12	4.33244e-14	up	2.14646	2.14646	1.10196
B Cell Receptor Signaling	3.55	0.16	-1.461	CAMK2D	calcium/calmodulin dependent protein kinase II delta	Cytoplasm	kinase	1.4033e-11	7.72693e-13	down	2.1168	-2.1168	-1.08188
B Cell Receptor Signaling	3.55	0.16	-1.461	CFL2	cofilin 2	Extracellular Space	other	3.52772e-15	1.81739e-17	down	4.18587	-4.18587	-2.06553
B Cell Receptor Signaling	3.55	0.16	-1.461	PPP3R1	protein phosphatase 3 regulatory subunit B, alpha	Cytoplasm	phosphatase	3.27991e-09	4.84333e-10	down	2.35933	-2.35933	-1.23838
B Cell Receptor Signaling	3.55	0.16	-1.461	SOS1	SOS Ras/Rac guanine nucleotide exchange factor 1	Cytoplasm	other	1.3713e-07	3.25916e-08	up	2.07165	2.07165	1.05078
B Cell Receptor Signaling	3.55	0.16	-1.461	MAP3K7	mitogen-activated protein kinase kinase kinase 7	Cytoplasm	kinase	2.85933e-11	1.8435e-12	down	2.4107	-2.4107	-1.26945
B Cell Receptor Signaling	3.55	0.16	-1.461	AKT3	AKT serine/threonine kinase 3	Cytoplasm	kinase	3.36787e-09	4.99419e-10	down	2.33262	-2.33262	-1.22195
B Cell Receptor Signaling	3.55	0.16	-1.461	ETS1	ETS proto-oncogene 1, transcription factor	Nucleus	transcription regulator	3.79373e-13	8.49501e-15	down	2.79226	-2.79226	-1.48143
B Cell Receptor Signaling	3.55	0.16	-1.461	MAP3K14	mitogen-activated protein kinase kinase kinase 14	Cytoplasm	kinase	1.69086e-09	2.26353e-10	down	2.58768	-2.58768	-1.37166
B Cell Receptor Signaling	3.55	0.16	-1.461	CFL1	cofilin 1	Nucleus	other	6.292e-16	1.18747e-18	down	3.92681	-3.92681	-1.97336
B Cell Receptor Signaling	3.55	0.16	-1.461	CSK	C-terminal Src kinase	Cytoplasm	kinase	8.73274e-11	7.14031e-12	down	2.11933	-2.11933	-1.08361
B Cell Receptor Signaling	3.55	0.16	-1.461	RAC1	Rac family small GTPase 1	Plasma Membrane	enzyme	9.74029e-16	2.35993e-18	down	3.9564	-3.9564	-1.98419
B Cell Receptor Signaling	3.55	0.16	-1.461	MALT1	MALT1 paracaspase	Cytoplasm	peptidase	6.63755e-12	3.03861e-13	up	2.26524	2.26524	1.17967
B Cell Receptor Signaling	3.55	0.16	-1.461	RAP1A	RAP1A, member of RAS oncogene family	Cytoplasm	enzyme	5.60714e-13	1.40143e-14	down	3.07254	-3.07254	-1.61943
B Cell Receptor Signaling	3.55	0.16	-1.461	PIK3R3	phosphoinositide-3-kinase regulatory subunit 3	Cytoplasm	kinase	2.242e-08	4.27816e-09	up	2.18979	2.18979	1.13079
B Cell Receptor Signaling	3.55	0.16	-1.461	CALM1 (includes others)	calmodulin 1	Cytoplasm	other	3.10033e-13	6.63396e-15	down	2.21591	-2.21591	-1.1479
B Cell Receptor Signaling	3.55	0.16	-1.461	MAP3K12	mitogen-activated protein kinase kinase kinase 12	Cytoplasm	kinase	3.86278e-09	5.85771e-10	up	2.11625	2.11625	1.08151
B Cell Receptor Signaling	3.55	0.16	-1.461	EBF1	early B cell factor 1	Nucleus	transcription regulator	1.56691e-11	8.78479e-13	down	2.11796	-2.11796	-1.08268
B Cell Receptor Signaling	3.55	0.16	-1.461	RRAS2	RAS related 2	Plasma Membrane	enzyme	5.95714e-12	2.65268e-13	down	2.69374	-2.69374	-1.42961
B Cell Receptor Signaling	3.55	0.16	-1.461	GAB1	GRB2 associated binding protein 1	Cytoplasm	kinase	2.28313e-06	7.11317e-07	up	2.19052	2.19052	1.13127
B Cell Receptor Signaling	3.55	0.16	-1.461	VAV3	vav guanine nucleotide exchange factor 3	Extracellular Space	cytokine	4.45584e-08	9.30602e-09	up	3.17216	3.17216	1.66547
B Cell Receptor Signaling	3.55	0.16	-1.461	LYN	LYN proto-oncogene, Src family tyrosine kinase	Cytoplasm	kinase	1.9897e-07	4.92333e-08	down	2.10363	-2.10363	-1.07288
B Cell Receptor Signaling	3.55	0.16	-1.461	NFATC2	nuclear factor of activated T cells 2	Nucleus	transcription regulator	1.83723e-06	5.60633e-07	down	2.24222	-2.24222	-1.16493
B Cell Receptor Signaling	3.55	0.16	-1.461	PIK3CD	phosphatidylinositol-4,5-bisphosphate 3-kinase catalytic subunit delta	Cytoplasm	kinase	4.09814e-09	6.26688e-10	down	2.79451	-2.79451	-1.48259
B Cell Receptor Signaling	3.55	0.16	-1.461	ELK1	ELK1, ETS transcription factor	Nucleus	transcription regulator	1.66413e-10	1.53511e-11	down	2.89408	-2.89408	-1.53311
IL-8 Signaling	3.53	0.158	-1.461	RAP1B	RAP1B, member of RAS oncogene family	Cytoplasm	enzyme	5.71809e-11	4.25828e-12	down	3.7316	-3.7316	-1.89979
IL-8 Signaling	3.53	0.158	-1.461	RAC2	Rac family small GTPase 2	Cytoplasm	enzyme	2.79732e-16	2.711e-19	down	5.52926	-5.52926	-2.46709
IL-8 Signaling	3.53	0.158	-1.461	RALA	RAS like proto-oncogene A	Cytoplasm	enzyme	1.03778e-12	3.04108e-14	down	2.10141	-2.10141	-1.07136
IL-8 Signaling	3.53	0.158	-1.461	PIK3R1	phosphoinositide-3-kinase regulatory subunit 1	Cytoplasm	kinase	6.31517e-09	1.02209e-09	up	2.10717	2.10717	1.07531
IL-8 Signaling	3.53	0.158	-1.461	ROCK2	Rho associated coiled-coil containing protein kinase 2	Cytoplasm	kinase	2.06865e-12	7.23386e-14	down	2.6843	-2.6843	-1.42454
IL-8 Signaling	3.53	0.158	-1.461	PTK2	protein tyrosine kinase 2	Cytoplasm	kinase	2.40253e-13	4.7977e-15	down	2.79094	-2.79094	-1.48075
IL-8 Signaling	3.53	0.158	-1.461	HMOX1	heme oxygenase 1	Cytoplasm	enzyme	4.04794e-16	6.11375e-19	up	4.75638	4.75638	2.24986
IL-8 Signaling	3.53	0.158	-1.461	RHOB	ras homolog family member B	Cytoplasm	enzyme	1.28288e-12	3.96872e-14	down	2.06188	-2.06188	-1.04396
IL-8 Signaling	3.53	0.158	-1.461	ITGAV	integrin subunit alpha V	Plasma Membrane	transmembrane receptor	3.50857e-11	2.37215e-12	down	3.16075	-3.16075	-1.66027
IL-8 Signaling	3.53	0.158	-1.461	AKT3	AKT serine/threonine kinase 3	Cytoplasm	kinase	3.36787e-09	4.99419e-10	down	2.33262	-2.33262	-1.22195
IL-8 Signaling	3.53	0.158	-1.461	PRKCE	protein kinase C epsilon	Cytoplasm	kinase	4.82095e-09	7.50499e-10	down	2.62727	-2.62727	-1.39357
IL-8 Signaling	3.53	0.158	-1.461	CXCL1	C-X-C motif chemokine ligand 1	Extracellular Space	cytokine	8.5249e-08	1.92348e-08	up	2.30213	2.30213	1.20297
IL-8 Signaling	3.53	0.158	-1.461	GNG12	G protein subunit gamma 12	Plasma Membrane	enzyme	1.29166e-13	2.10829e-15	down	3.27726	-3.27726	-1.71249
IL-8 Signaling	3.53	0.158	-1.461	EGFR	epidermal growth factor receptor	Plasma Membrane	kinase	1.20017e-11	6.38805e-13	down	2.83248	-2.83248	-1.50206
IL-8 Signaling	3.53	0.158	-1.461	CXCL8	C-X-C motif chemokine ligand 8	Extracellular Space	cytokine	1.69082e-13	3.0013e-15	up	4.15112	4.15112	2.0535
IL-8 Signaling	3.53	0.158	-1.461	RAC1	Rac family small GTPase 1	Plasma Membrane	enzyme	9.74029e-16	2.35993e-18	down	3.9564	-3.9564	-1.98419
IL-8 Signaling	3.53	0.158	-1.461	GNAI1	G protein subunit alpha i1	Plasma Membrane	enzyme	3.13615e-11	2.07397e-12	up	2.32292	2.32292	1.21594
IL-8 Signaling	3.53	0.158	-1.461	HBEGF	heparin binding EGF like growth factor	Extracellular Space	growth factor	8.25576e-12	3.96681e-13	down	2.37301	-2.37301	-1.24672
IL-8 Signaling	3.53	0.158	-1.461	RAP1A	RAP1A, member of RAS oncogene family	Cytoplasm	enzyme	5.60714e-13	1.40143e-14	down	3.07254	-3.07254	-1.61943
IL-8 Signaling	3.53	0.158	-1.461	PIK3R3	phosphoinositide-3-kinase regulatory subunit 3	Cytoplasm	kinase	2.242e-08	4.27816e-09	up	2.18979	2.18979	1.13079
IL-8 Signaling	3.53	0.158	-1.461	ARRB2	arrestin beta 2	Cytoplasm	other	1.29804e-09	1.6655e-10	down	5.01383	-5.01383	-2.32591
IL-8 Signaling	3.53	0.158	-1.461	RRAS2	RAS related 2	Plasma Membrane	enzyme	5.95714e-12	2.65268e-13	down	2.69374	-2.69374	-1.42961
IL-8 Signaling	3.53	0.158	-1.461	GAB1	GRB2 associated binding protein 1	Cytoplasm	kinase	2.28313e-06	7.11317e-07	up	2.19052	2.19052	1.13127
IL-8 Signaling	3.53	0.158	-1.461	RHOA	ras homolog family member A	Cytoplasm	enzyme	2.83298e-16	2.81781e-19	down	9.74929	-9.74929	-3.2853
IL-8 Signaling	3.53	0.158	-1.461	NCF2	neutrophil cytosolic factor 2	Cytoplasm	enzyme	1.14378e-10	9.82467e-12	up	2.91594	2.91594	1.54396
IL-8 Signaling	3.53	0.158	-1.461	GNB2	G protein subunit beta 2	Plasma Membrane	enzyme	1.84777e-12	6.25819e-14	down	3.16486	-3.16486	-1.66214
IL-8 Signaling	3.53	0.158	-1.461	PIK3CD	phosphatidylinositol-4,5-bisphosphate 3-kinase catalytic subunit delta	Cytoplasm	kinase	4.09814e-09	6.26688e-10	down	2.79451	-2.79451	-1.48259
IL-8 Signaling	3.53	0.158	-1.461	PRKCH	protein kinase C eta	Cytoplasm	kinase	5.15149e-11	3.74308e-12	down	3.09998	-3.09998	-1.63226
IL-8 Signaling	3.53	0.158	-1.461	PTGS2	prostaglandin-endoperoxide synthase 2	Cytoplasm	enzyme	2.8881e-15	1.37739e-17	up	8.59073	8.59073	3.10278
IL-8 Signaling	3.53	0.158	-1.461	MAP4K4	mitogen-activated protein kinase kinase kinase kinase 4	Cytoplasm	kinase	1.98508e-12	6.85995e-14	up	2.53379	2.53379	1.3413
IL-8 Signaling	3.53	0.158	-1.461	IRAK4	interleukin 1 receptor associated kinase 4	Cytoplasm	kinase	6.03291e-11	4.55276e-12	down	3.85717	-3.85717	-1.94754
IL-8 Signaling	3.53	0.158	-1.461	IRAK2	interleukin 1 receptor associated kinase 2	Plasma Membrane	kinase	6.20273e-12	2.78893e-13	up	2.57215	2.57215	1.36298
PI3K Signaling in B Lymphocytes	3.52	0.176	-1.877	RAP1B	RAP1B, member of RAS oncogene family	Cytoplasm	enzyme	5.71809e-11	4.25828e-12	down	3.7316	-3.7316	-1.89979
PI3K Signaling in B Lymphocytes	3.52	0.176	-1.877	RALA	RAS like proto-oncogene A	Cytoplasm	enzyme	1.03778e-12	3.04108e-14	down	2.10141	-2.10141	-1.07136
PI3K Signaling in B Lymphocytes	3.52	0.176	-1.877	C3	complement C3	Extracellular Space	peptidase	3.32349e-13	7.24709e-15	up	7.27937	7.27937	2.86381
PI3K Signaling in B Lymphocytes	3.52	0.176	-1.877	ATF5	activating transcription factor 5	Nucleus	transcription regulator	8.53961e-11	6.94756e-12	up	2.05303	2.05303	1.03776
PI3K Signaling in B Lymphocytes	3.52	0.176	-1.877	PIK3R1	phosphoinositide-3-kinase regulatory subunit 1	Cytoplasm	kinase	6.31517e-09	1.02209e-09	up	2.10717	2.10717	1.07531
PI3K Signaling in B Lymphocytes	3.52	0.176	-1.877	CHP1	calcineurin like EF-hand protein 1	Cytoplasm	transporter	7.07216e-11	5.5218e-12	down	2.11682	-2.11682	-1.0819
PI3K Signaling in B Lymphocytes	3.52	0.176	-1.877	RAC1	Rac family small GTPase 1	Plasma Membrane	enzyme	9.74029e-16	2.35993e-18	down	3.9564	-3.9564	-1.98419
PI3K Signaling in B Lymphocytes	3.52	0.176	-1.877	ITPR1	inositol 1,4,5-trisphosphate receptor type 1	Cytoplasm	ion channel	4.18553e-12	1.71862e-13	up	2.10799	2.10799	1.07587
PI3K Signaling in B Lymphocytes	3.52	0.176	-1.877	MALT1	MALT1 paracaspase	Cytoplasm	peptidase	6.63755e-12	3.03861e-13	up	2.26524	2.26524	1.17967
PI3K Signaling in B Lymphocytes	3.52	0.176	-1.877	PLEKHA3	pleckstrin homology domain containing A3	Cytoplasm	other	1.36607e-14	1.12581e-16	down	3.07825	-3.07825	-1.62211
PI3K Signaling in B Lymphocytes	3.52	0.176	-1.877	RAP1A	RAP1A, member of RAS oncogene family	Cytoplasm	enzyme	5.60714e-13	1.40143e-14	down	3.07254	-3.07254	-1.61943
PI3K Signaling in B Lymphocytes	3.52	0.176	-1.877	PTEN	phosphatase and tensin homolog	Cytoplasm	phosphatase	9.21402e-09	1.56316e-09	down	2.21037	-2.21037	-1.14429
PI3K Signaling in B Lymphocytes	3.52	0.176	-1.877	CALM1 (includes others)	calmodulin 1	Cytoplasm	other	3.10033e-13	6.63396e-15	down	2.21591	-2.21591	-1.1479
PI3K Signaling in B Lymphocytes	3.52	0.176	-1.877	RRAS2	RAS related 2	Plasma Membrane	enzyme	5.95714e-12	2.65268e-13	down	2.69374	-2.69374	-1.42961
PI3K Signaling in B Lymphocytes	3.52	0.176	-1.877	CAMK2D	calcium/calmodulin dependent protein kinase II delta	Cytoplasm	kinase	1.4033e-11	7.72693e-13	down	2.1168	-2.1168	-1.08188
PI3K Signaling in B Lymphocytes	3.52	0.176	-1.877	PLCE1	phospholipase C epsilon 1	Cytoplasm	enzyme	3.53535e-08	7.18701e-09	down	2.51417	-2.51417	-1.33008
PI3K Signaling in B Lymphocytes	3.52	0.176	-1.877	CD40	CD40 molecule	Plasma Membrane	transmembrane receptor	1.69383e-08	3.12372e-09	down	2.2817	-2.2817	-1.19011
PI3K Signaling in B Lymphocytes	3.52	0.176	-1.877	VAV3	vav guanine nucleotide exchange factor 3	Extracellular Space	cytokine	4.45584e-08	9.30602e-09	up	3.17216	3.17216	1.66547
PI3K Signaling in B Lymphocytes	3.52	0.176	-1.877	PPP3R1	protein phosphatase 3 regulatory subunit B, alpha	Cytoplasm	phosphatase	3.27991e-09	4.84333e-10	down	2.35933	-2.35933	-1.23838
PI3K Signaling in B Lymphocytes	3.52	0.176	-1.877	LYN	LYN proto-oncogene, Src family tyrosine kinase	Cytoplasm	kinase	1.9897e-07	4.92333e-08	down	2.10363	-2.10363	-1.07288
PI3K Signaling in B Lymphocytes	3.52	0.176	-1.877	AKT3	AKT serine/threonine kinase 3	Cytoplasm	kinase	3.36787e-09	4.99419e-10	down	2.33262	-2.33262	-1.22195
PI3K Signaling in B Lymphocytes	3.52	0.176	-1.877	NFATC2	nuclear factor of activated T cells 2	Nucleus	transcription regulator	1.83723e-06	5.60633e-07	down	2.24222	-2.24222	-1.16493
PI3K Signaling in B Lymphocytes	3.52	0.176	-1.877	PIK3CD	phosphatidylinositol-4,5-bisphosphate 3-kinase catalytic subunit delta	Cytoplasm	kinase	4.09814e-09	6.26688e-10	down	2.79451	-2.79451	-1.48259
PI3K Signaling in B Lymphocytes	3.52	0.176	-1.877	ELK1	ELK1, ETS transcription factor	Nucleus	transcription regulator	1.66413e-10	1.53511e-11	down	2.89408	-2.89408	-1.53311
Role of Macrophages, Fibroblasts and Endothelial Cells in Rheumatoid Arthritis	3.52	0.141	NaN	RAP1B	RAP1B, member of RAS oncogene family	Cytoplasm	enzyme	5.71809e-11	4.25828e-12	down	3.7316	-3.7316	-1.89979
Role of Macrophages, Fibroblasts and Endothelial Cells in Rheumatoid Arthritis	3.52	0.141	NaN	IL1A	interleukin 1 alpha	Extracellular Space	cytokine	8.42046e-13	2.3451e-14	up	3.80835	3.80835	1.92917
Role of Macrophages, Fibroblasts and Endothelial Cells in Rheumatoid Arthritis	3.52	0.141	NaN	RALA	RAS like proto-oncogene A	Cytoplasm	enzyme	1.03778e-12	3.04108e-14	down	2.10141	-2.10141	-1.07136
Role of Macrophages, Fibroblasts and Endothelial Cells in Rheumatoid Arthritis	3.52	0.141	NaN	WNT3	Wnt family member 3	Extracellular Space	other	2.26418e-11	1.38877e-12	down	2.55006	-2.55006	-1.35053
Role of Macrophages, Fibroblasts and Endothelial Cells in Rheumatoid Arthritis	3.52	0.141	NaN	FGF2	fibroblast growth factor 2	Extracellular Space	growth factor	5.18684e-13	1.2686e-14	up	2.23488	2.23488	1.1602
Role of Macrophages, Fibroblasts and Endothelial Cells in Rheumatoid Arthritis	3.52	0.141	NaN	FZD3	frizzled class receptor 3	Plasma Membrane	G-protein coupled receptor	2.6035e-08	5.0689e-09	up	2.17991	2.17991	1.12427
Role of Macrophages, Fibroblasts and Endothelial Cells in Rheumatoid Arthritis	3.52	0.141	NaN	PIK3R1	phosphoinositide-3-kinase regulatory subunit 1	Cytoplasm	kinase	6.31517e-09	1.02209e-09	up	2.10717	2.10717	1.07531
Role of Macrophages, Fibroblasts and Endothelial Cells in Rheumatoid Arthritis	3.52	0.141	NaN	LRP6	LDL receptor related protein 6	Plasma Membrane	transmembrane receptor	1.41529e-09	1.84194e-10	up	2.35467	2.35467	1.23553
Role of Macrophages, Fibroblasts and Endothelial Cells in Rheumatoid Arthritis	3.52	0.141	NaN	CEBPD	CCAAT/enhancer binding protein delta	Nucleus	transcription regulator	2.96159e-13	6.2389e-15	up	3.53381	3.53381	1.82122
Role of Macrophages, Fibroblasts and Endothelial Cells in Rheumatoid Arthritis	3.52	0.141	NaN	MYC	MYC proto-oncogene, bHLH transcription factor	Nucleus	transcription regulator	1.80475e-14	1.64319e-16	down	5.51821	-5.51821	-2.4642
Role of Macrophages, Fibroblasts and Endothelial Cells in Rheumatoid Arthritis	3.52	0.141	NaN	ROCK2	Rho associated coiled-coil containing protein kinase 2	Cytoplasm	kinase	2.06865e-12	7.23386e-14	down	2.6843	-2.6843	-1.42454
Role of Macrophages, Fibroblasts and Endothelial Cells in Rheumatoid Arthritis	3.52	0.141	NaN	PLCE1	phospholipase C epsilon 1	Cytoplasm	enzyme	3.53535e-08	7.18701e-09	down	2.51417	-2.51417	-1.33008
Role of Macrophages, Fibroblasts and Endothelial Cells in Rheumatoid Arthritis	3.52	0.141	NaN	CAMK2D	calcium/calmodulin dependent protein kinase II delta	Cytoplasm	kinase	1.4033e-11	7.72693e-13	down	2.1168	-2.1168	-1.08188
Role of Macrophages, Fibroblasts and Endothelial Cells in Rheumatoid Arthritis	3.52	0.141	NaN	CCL2	C-C motif chemokine ligand 2	Extracellular Space	cytokine	1.8003e-10	1.68827e-11	down	3.77456	-3.77456	-1.91631
Role of Macrophages, Fibroblasts and Endothelial Cells in Rheumatoid Arthritis	3.52	0.141	NaN	F2RL1	F2R like trypsin receptor 1	Plasma Membrane	G-protein coupled receptor	2.5941e-10	2.59876e-11	down	2.18903	-2.18903	-1.13029
Role of Macrophages, Fibroblasts and Endothelial Cells in Rheumatoid Arthritis	3.52	0.141	NaN	PPP3R1	protein phosphatase 3 regulatory subunit B, alpha	Cytoplasm	phosphatase	3.27991e-09	4.84333e-10	down	2.35933	-2.35933	-1.23838
Role of Macrophages, Fibroblasts and Endothelial Cells in Rheumatoid Arthritis	3.52	0.141	NaN	TRAF4	TNF receptor associated factor 4	Cytoplasm	other	2.67998e-15	1.17431e-17	up	4.45986	4.45986	2.157
Role of Macrophages, Fibroblasts and Endothelial Cells in Rheumatoid Arthritis	3.52	0.141	NaN	MAP3K7	mitogen-activated protein kinase kinase kinase 7	Cytoplasm	kinase	2.85933e-11	1.8435e-12	down	2.4107	-2.4107	-1.26945
Role of Macrophages, Fibroblasts and Endothelial Cells in Rheumatoid Arthritis	3.52	0.141	NaN	AKT3	AKT serine/threonine kinase 3	Cytoplasm	kinase	3.36787e-09	4.99419e-10	down	2.33262	-2.33262	-1.22195
Role of Macrophages, Fibroblasts and Endothelial Cells in Rheumatoid Arthritis	3.52	0.141	NaN	PRKCE	protein kinase C epsilon	Cytoplasm	kinase	4.82095e-09	7.50499e-10	down	2.62727	-2.62727	-1.39357
Role of Macrophages, Fibroblasts and Endothelial Cells in Rheumatoid Arthritis	3.52	0.141	NaN	MMP1	matrix metallopeptidase 1	Extracellular Space	peptidase	3.0323e-11	1.98519e-12	up	6.01673	6.01673	2.58898
Role of Macrophages, Fibroblasts and Endothelial Cells in Rheumatoid Arthritis	3.52	0.141	NaN	WNT5B	Wnt family member 5B	Extracellular Space	other	3.91824e-11	2.72508e-12	down	2.16602	-2.16602	-1.11505
Role of Macrophages, Fibroblasts and Endothelial Cells in Rheumatoid Arthritis	3.52	0.141	NaN	CXCL8	C-X-C motif chemokine ligand 8	Extracellular Space	cytokine	1.69082e-13	3.0013e-15	up	4.15112	4.15112	2.0535
Role of Macrophages, Fibroblasts and Endothelial Cells in Rheumatoid Arthritis	3.52	0.141	NaN	MAP3K14	mitogen-activated protein kinase kinase kinase 14	Cytoplasm	kinase	1.69086e-09	2.26353e-10	down	2.58768	-2.58768	-1.37166
Role of Macrophages, Fibroblasts and Endothelial Cells in Rheumatoid Arthritis	3.52	0.141	NaN	MYD88	myeloid differentiation primary response 88	Plasma Membrane	other	4.09387e-11	2.87124e-12	down	3.83927	-3.83927	-1.94083
Role of Macrophages, Fibroblasts and Endothelial Cells in Rheumatoid Arthritis	3.52	0.141	NaN	CHP1	calcineurin like EF-hand protein 1	Cytoplasm	transporter	7.07216e-11	5.5218e-12	down	2.11682	-2.11682	-1.0819
Role of Macrophages, Fibroblasts and Endothelial Cells in Rheumatoid Arthritis	3.52	0.141	NaN	RAC1	Rac family small GTPase 1	Plasma Membrane	enzyme	9.74029e-16	2.35993e-18	down	3.9564	-3.9564	-1.98419
Role of Macrophages, Fibroblasts and Endothelial Cells in Rheumatoid Arthritis	3.52	0.141	NaN	STAT3	signal transducer and activator of transcription 3	Nucleus	transcription regulator	1.31008e-12	4.08628e-14	up	2.15947	2.15947	1.11068
Role of Macrophages, Fibroblasts and Endothelial Cells in Rheumatoid Arthritis	3.52	0.141	NaN	RAP1A	RAP1A, member of RAS oncogene family	Cytoplasm	enzyme	5.60714e-13	1.40143e-14	down	3.07254	-3.07254	-1.61943
Role of Macrophages, Fibroblasts and Endothelial Cells in Rheumatoid Arthritis	3.52	0.141	NaN	C5	complement C5	Extracellular Space	cytokine	6.65931e-08	1.45822e-08	down	2.24876	-2.24876	-1.16913
Role of Macrophages, Fibroblasts and Endothelial Cells in Rheumatoid Arthritis	3.52	0.141	NaN	IL36B	interleukin 36 beta	Extracellular Space	cytokine	7.6933e-11	6.12168e-12	up	2.70391	2.70391	1.43505
Role of Macrophages, Fibroblasts and Endothelial Cells in Rheumatoid Arthritis	3.52	0.141	NaN	PIK3R3	phosphoinositide-3-kinase regulatory subunit 3	Cytoplasm	kinase	2.242e-08	4.27816e-09	up	2.18979	2.18979	1.13079
Role of Macrophages, Fibroblasts and Endothelial Cells in Rheumatoid Arthritis	3.52	0.141	NaN	CALM1 (includes others)	calmodulin 1	Cytoplasm	other	3.10033e-13	6.63396e-15	down	2.21591	-2.21591	-1.1479
Role of Macrophages, Fibroblasts and Endothelial Cells in Rheumatoid Arthritis	3.52	0.141	NaN	RRAS2	RAS related 2	Plasma Membrane	enzyme	5.95714e-12	2.65268e-13	down	2.69374	-2.69374	-1.42961
Role of Macrophages, Fibroblasts and Endothelial Cells in Rheumatoid Arthritis	3.52	0.141	NaN	GAB1	GRB2 associated binding protein 1	Cytoplasm	kinase	2.28313e-06	7.11317e-07	up	2.19052	2.19052	1.13127
Role of Macrophages, Fibroblasts and Endothelial Cells in Rheumatoid Arthritis	3.52	0.141	NaN	RHOA	ras homolog family member A	Cytoplasm	enzyme	2.83298e-16	2.81781e-19	down	9.74929	-9.74929	-3.2853
Role of Macrophages, Fibroblasts and Endothelial Cells in Rheumatoid Arthritis	3.52	0.141	NaN	IL1B	interleukin 1 beta	Extracellular Space	cytokine	3.60996e-17	1.10659e-21	up	28.4372	28.4372	4.82971
Role of Macrophages, Fibroblasts and Endothelial Cells in Rheumatoid Arthritis	3.52	0.141	NaN	NFATC2	nuclear factor of activated T cells 2	Nucleus	transcription regulator	1.83723e-06	5.60633e-07	down	2.24222	-2.24222	-1.16493
Role of Macrophages, Fibroblasts and Endothelial Cells in Rheumatoid Arthritis	3.52	0.141	NaN	LEF1	lymphoid enhancer binding factor 1	Nucleus	transcription regulator	1.76884e-07	4.32128e-08	down	2.17595	-2.17595	-1.12164
Role of Macrophages, Fibroblasts and Endothelial Cells in Rheumatoid Arthritis	3.52	0.141	NaN	PIK3CD	phosphatidylinositol-4,5-bisphosphate 3-kinase catalytic subunit delta	Cytoplasm	kinase	4.09814e-09	6.26688e-10	down	2.79451	-2.79451	-1.48259
Role of Macrophages, Fibroblasts and Endothelial Cells in Rheumatoid Arthritis	3.52	0.141	NaN	PRKCH	protein kinase C eta	Cytoplasm	kinase	5.15149e-11	3.74308e-12	down	3.09998	-3.09998	-1.63226
Role of Macrophages, Fibroblasts and Endothelial Cells in Rheumatoid Arthritis	3.52	0.141	NaN	IRAK4	interleukin 1 receptor associated kinase 4	Cytoplasm	kinase	6.03291e-11	4.55276e-12	down	3.85717	-3.85717	-1.94754
Role of Macrophages, Fibroblasts and Endothelial Cells in Rheumatoid Arthritis	3.52	0.141	NaN	LRP1	LDL receptor related protein 1	Plasma Membrane	transmembrane receptor	2.78776e-12	1.03377e-13	up	2.09483	2.09483	1.06683
Role of Macrophages, Fibroblasts and Endothelial Cells in Rheumatoid Arthritis	3.52	0.141	NaN	WNT5A	Wnt family member 5A	Extracellular Space	cytokine	2.3195e-10	2.27987e-11	down	2.34575	-2.34575	-1.23005
Role of Macrophages, Fibroblasts and Endothelial Cells in Rheumatoid Arthritis	3.52	0.141	NaN	IRAK2	interleukin 1 receptor associated kinase 2	Plasma Membrane	kinase	6.20273e-12	2.78893e-13	up	2.57215	2.57215	1.36298
Regulation of the Epithelial-Mesenchymal Transition Pathway	3.51	0.159	NaN	RAP1B	RAP1B, member of RAS oncogene family	Cytoplasm	enzyme	5.71809e-11	4.25828e-12	down	3.7316	-3.7316	-1.89979
Regulation of the Epithelial-Mesenchymal Transition Pathway	3.51	0.159	NaN	RALA	RAS like proto-oncogene A	Cytoplasm	enzyme	1.03778e-12	3.04108e-14	down	2.10141	-2.10141	-1.07136
Regulation of the Epithelial-Mesenchymal Transition Pathway	3.51	0.159	NaN	WNT3	Wnt family member 3	Extracellular Space	other	2.26418e-11	1.38877e-12	down	2.55006	-2.55006	-1.35053
Regulation of the Epithelial-Mesenchymal Transition Pathway	3.51	0.159	NaN	FGF2	fibroblast growth factor 2	Extracellular Space	growth factor	5.18684e-13	1.2686e-14	up	2.23488	2.23488	1.1602
Regulation of the Epithelial-Mesenchymal Transition Pathway	3.51	0.159	NaN	FZD3	frizzled class receptor 3	Plasma Membrane	G-protein coupled receptor	2.6035e-08	5.0689e-09	up	2.17991	2.17991	1.12427
Regulation of the Epithelial-Mesenchymal Transition Pathway	3.51	0.159	NaN	SMAD3	SMAD family member 3	Nucleus	transcription regulator	2.11641e-14	2.0565e-16	down	6.05424	-6.05424	-2.59795
Regulation of the Epithelial-Mesenchymal Transition Pathway	3.51	0.159	NaN	PIK3R1	phosphoinositide-3-kinase regulatory subunit 1	Cytoplasm	kinase	6.31517e-09	1.02209e-09	up	2.10717	2.10717	1.07531
Regulation of the Epithelial-Mesenchymal Transition Pathway	3.51	0.159	NaN	TGFBR2	transforming growth factor beta receptor 2	Plasma Membrane	kinase	2.6425e-14	2.74965e-16	up	2.42651	2.42651	1.27888
Regulation of the Epithelial-Mesenchymal Transition Pathway	3.51	0.159	NaN	SOS1	SOS Ras/Rac guanine nucleotide exchange factor 1	Cytoplasm	other	1.3713e-07	3.25916e-08	up	2.07165	2.07165	1.05078
Regulation of the Epithelial-Mesenchymal Transition Pathway	3.51	0.159	NaN	SMAD4	SMAD family member 4	Nucleus	transcription regulator	3.85522e-10	4.12789e-11	down	2.81975	-2.81975	-1.49557
Regulation of the Epithelial-Mesenchymal Transition Pathway	3.51	0.159	NaN	AKT3	AKT serine/threonine kinase 3	Cytoplasm	kinase	3.36787e-09	4.99419e-10	down	2.33262	-2.33262	-1.22195
Regulation of the Epithelial-Mesenchymal Transition Pathway	3.51	0.159	NaN	HMGA2	high mobility group AT-hook 2	Nucleus	enzyme	8.13188e-15	5.64109e-17	down	2.80135	-2.80135	-1.48612
Regulation of the Epithelial-Mesenchymal Transition Pathway	3.51	0.159	NaN	WNT5B	Wnt family member 5B	Extracellular Space	other	3.91824e-11	2.72508e-12	down	2.16602	-2.16602	-1.11505
Regulation of the Epithelial-Mesenchymal Transition Pathway	3.51	0.159	NaN	EGFR	epidermal growth factor receptor	Plasma Membrane	kinase	1.20017e-11	6.38805e-13	down	2.83248	-2.83248	-1.50206
Regulation of the Epithelial-Mesenchymal Transition Pathway	3.51	0.159	NaN	ETS1	ETS proto-oncogene 1, transcription factor	Nucleus	transcription regulator	3.79373e-13	8.49501e-15	down	2.79226	-2.79226	-1.48143
Regulation of the Epithelial-Mesenchymal Transition Pathway	3.51	0.159	NaN	SMAD2	SMAD family member 2	Nucleus	transcription regulator	3.84551e-11	2.66273e-12	down	2.74936	-2.74936	-1.4591
Regulation of the Epithelial-Mesenchymal Transition Pathway	3.51	0.159	NaN	STAT3	signal transducer and activator of transcription 3	Nucleus	transcription regulator	1.31008e-12	4.08628e-14	up	2.15947	2.15947	1.11068
Regulation of the Epithelial-Mesenchymal Transition Pathway	3.51	0.159	NaN	RAP1A	RAP1A, member of RAS oncogene family	Cytoplasm	enzyme	5.60714e-13	1.40143e-14	down	3.07254	-3.07254	-1.61943
Regulation of the Epithelial-Mesenchymal Transition Pathway	3.51	0.159	NaN	FGF1	fibroblast growth factor 1	Extracellular Space	growth factor	1.35107e-10	1.19693e-11	down	2.39816	-2.39816	-1.26193
Regulation of the Epithelial-Mesenchymal Transition Pathway	3.51	0.159	NaN	PIK3R3	phosphoinositide-3-kinase regulatory subunit 3	Cytoplasm	kinase	2.242e-08	4.27816e-09	up	2.18979	2.18979	1.13079
Regulation of the Epithelial-Mesenchymal Transition Pathway	3.51	0.159	NaN	RRAS2	RAS related 2	Plasma Membrane	enzyme	5.95714e-12	2.65268e-13	down	2.69374	-2.69374	-1.42961
Regulation of the Epithelial-Mesenchymal Transition Pathway	3.51	0.159	NaN	GAB1	GRB2 associated binding protein 1	Cytoplasm	kinase	2.28313e-06	7.11317e-07	up	2.19052	2.19052	1.13127
Regulation of the Epithelial-Mesenchymal Transition Pathway	3.51	0.159	NaN	RHOA	ras homolog family member A	Cytoplasm	enzyme	2.83298e-16	2.81781e-19	down	9.74929	-9.74929	-3.2853
Regulation of the Epithelial-Mesenchymal Transition Pathway	3.51	0.159	NaN	APH1B	aph-1 homolog B, gamma-secretase subunit	Other	peptidase	1.93177e-12	6.63629e-14	up	2.4961	2.4961	1.31967
Regulation of the Epithelial-Mesenchymal Transition Pathway	3.51	0.159	NaN	PIK3CD	phosphatidylinositol-4,5-bisphosphate 3-kinase catalytic subunit delta	Cytoplasm	kinase	4.09814e-09	6.26688e-10	down	2.79451	-2.79451	-1.48259
Regulation of the Epithelial-Mesenchymal Transition Pathway	3.51	0.159	NaN	DVL3	dishevelled segment polarity protein 3	Cytoplasm	other	5.81258e-11	4.34943e-12	up	2.00553	2.00553	1.00398
Regulation of the Epithelial-Mesenchymal Transition Pathway	3.51	0.159	NaN	RBPJ	recombination signal binding protein for immunoglobulin kappa J region	Nucleus	transcription regulator	4.53906e-08	9.50644e-09	up	2.09913	2.09913	1.06979
Regulation of the Epithelial-Mesenchymal Transition Pathway	3.51	0.159	NaN	LEF1	lymphoid enhancer binding factor 1	Nucleus	transcription regulator	1.76884e-07	4.32128e-08	down	2.17595	-2.17595	-1.12164
Regulation of the Epithelial-Mesenchymal Transition Pathway	3.51	0.159	NaN	NOTCH1	notch 1	Plasma Membrane	transcription regulator	1.19385e-08	2.09541e-09	up	2.0538	2.0538	1.0383
Regulation of the Epithelial-Mesenchymal Transition Pathway	3.51	0.159	NaN	WNT5A	Wnt family member 5A	Extracellular Space	cytokine	2.3195e-10	2.27987e-11	down	2.34575	-2.34575	-1.23005
Regulation of the Epithelial-Mesenchymal Transition Pathway	3.51	0.159	NaN	FGF5	fibroblast growth factor 5	Extracellular Space	growth factor	2.67725e-07	6.8348e-08	down	2.04131	-2.04131	-1.0295
Pyrimidine Deoxyribonucleotides De Novo Biosynthesis I	3.47	0.348	-1.414	TYMS	thymidylate synthetase	Nucleus	enzyme	3.08607e-14	3.40973e-16	down	4.58156	-4.58156	-2.19584
Pyrimidine Deoxyribonucleotides De Novo Biosynthesis I	3.47	0.348	-1.414	AK1	adenylate kinase 1	Cytoplasm	kinase	2.47298e-11	1.54688e-12	up	2.00019	2.00019	1.00014
Pyrimidine Deoxyribonucleotides De Novo Biosynthesis I	3.47	0.348	-1.414	NME4	NME/NM23 nucleoside diphosphate kinase 4	Cytoplasm	kinase	1.14282e-12	3.4684e-14	down	3.39331	-3.39331	-1.76269
Pyrimidine Deoxyribonucleotides De Novo Biosynthesis I	3.47	0.348	-1.414	DUT	deoxyuridine triphosphatase	Nucleus	enzyme	7.03607e-14	9.74391e-16	down	3.34993	-3.34993	-1.74413
Pyrimidine Deoxyribonucleotides De Novo Biosynthesis I	3.47	0.348	-1.414	RRM2B	ribonucleotide reductase regulatory TP53 inducible subunit M2B	Nucleus	enzyme	3.02763e-12	1.14588e-13	up	3.30683	3.30683	1.72545
Pyrimidine Deoxyribonucleotides De Novo Biosynthesis I	3.47	0.348	-1.414	RRM2	ribonucleotide reductase regulatory subunit M2	Nucleus	enzyme	3.60996e-17	2.76202e-21	down	26.2838	-26.2838	-4.7161
Pyrimidine Deoxyribonucleotides De Novo Biosynthesis I	3.47	0.348	-1.414	DTYMK	deoxythymidylate kinase	Cytoplasm	kinase	1.21331e-12	3.72874e-14	down	2.18445	-2.18445	-1.12727
Pyrimidine Deoxyribonucleotides De Novo Biosynthesis I	3.47	0.348	-1.414	RRM1	ribonucleotide reductase catalytic subunit M1	Nucleus	enzyme	1.28912e-13	2.10087e-15	down	2.32503	-2.32503	-1.21725
Melanoma Signaling	3.44	0.23	-1.155	RAP1B	RAP1B, member of RAS oncogene family	Cytoplasm	enzyme	5.71809e-11	4.25828e-12	down	3.7316	-3.7316	-1.89979
Melanoma Signaling	3.44	0.23	-1.155	RALA	RAS like proto-oncogene A	Cytoplasm	enzyme	1.03778e-12	3.04108e-14	down	2.10141	-2.10141	-1.07136
Melanoma Signaling	3.44	0.23	-1.155	MITF	melanogenesis associated transcription factor	Nucleus	transcription regulator	3.991e-11	2.78484e-12	down	3.73984	-3.73984	-1.90298
Melanoma Signaling	3.44	0.23	-1.155	PIK3R1	phosphoinositide-3-kinase regulatory subunit 1	Cytoplasm	kinase	6.31517e-09	1.02209e-09	up	2.10717	2.10717	1.07531
Melanoma Signaling	3.44	0.23	-1.155	MDM2	MDM2 proto-oncogene	Nucleus	transcription regulator	1.64016e-10	1.50854e-11	up	2.53286	2.53286	1.34077
Melanoma Signaling	3.44	0.23	-1.155	RAP1A	RAP1A, member of RAS oncogene family	Cytoplasm	enzyme	5.60714e-13	1.40143e-14	down	3.07254	-3.07254	-1.61943
Melanoma Signaling	3.44	0.23	-1.155	PTEN	phosphatase and tensin homolog	Cytoplasm	phosphatase	9.21402e-09	1.56316e-09	down	2.21037	-2.21037	-1.14429
Melanoma Signaling	3.44	0.23	-1.155	PIK3R3	phosphoinositide-3-kinase regulatory subunit 3	Cytoplasm	kinase	2.242e-08	4.27816e-09	up	2.18979	2.18979	1.13079
Melanoma Signaling	3.44	0.23	-1.155	RRAS2	RAS related 2	Plasma Membrane	enzyme	5.95714e-12	2.65268e-13	down	2.69374	-2.69374	-1.42961
Melanoma Signaling	3.44	0.23	-1.155	GAB1	GRB2 associated binding protein 1	Cytoplasm	kinase	2.28313e-06	7.11317e-07	up	2.19052	2.19052	1.13127
Melanoma Signaling	3.44	0.23	-1.155	E2F1	E2F transcription factor 1	Nucleus	transcription regulator	6.51307e-13	1.7026e-14	down	3.8997	-3.8997	-1.96336
Melanoma Signaling	3.44	0.23	-1.155	CDKN1A	cyclin dependent kinase inhibitor 1A	Nucleus	kinase	9.84455e-16	2.41106e-18	up	3.53342	3.53342	1.82107
Melanoma Signaling	3.44	0.23	-1.155	AKT3	AKT serine/threonine kinase 3	Cytoplasm	kinase	3.36787e-09	4.99419e-10	down	2.33262	-2.33262	-1.22195
Melanoma Signaling	3.44	0.23	-1.155	PIK3CD	phosphatidylinositol-4,5-bisphosphate 3-kinase catalytic subunit delta	Cytoplasm	kinase	4.09814e-09	6.26688e-10	down	2.79451	-2.79451	-1.48259
Non-Small Cell Lung Cancer Signaling	3.42	0.205	-1.069	RAP1B	RAP1B, member of RAS oncogene family	Cytoplasm	enzyme	5.71809e-11	4.25828e-12	down	3.7316	-3.7316	-1.89979
Non-Small Cell Lung Cancer Signaling	3.42	0.205	-1.069	RALA	RAS like proto-oncogene A	Cytoplasm	enzyme	1.03778e-12	3.04108e-14	down	2.10141	-2.10141	-1.07136
Non-Small Cell Lung Cancer Signaling	3.42	0.205	-1.069	TFDP1	transcription factor Dp-1	Nucleus	transcription regulator	3.02763e-12	1.14554e-13	down	2.01689	-2.01689	-1.01213
Non-Small Cell Lung Cancer Signaling	3.42	0.205	-1.069	PA2G4	proliferation-associated 2G4	Nucleus	transcription regulator	2.03008e-14	1.92084e-16	down	2.83828	-2.83828	-1.50502
Non-Small Cell Lung Cancer Signaling	3.42	0.205	-1.069	PIK3R1	phosphoinositide-3-kinase regulatory subunit 1	Cytoplasm	kinase	6.31517e-09	1.02209e-09	up	2.10717	2.10717	1.07531
Non-Small Cell Lung Cancer Signaling	3.42	0.205	-1.069	SUV39H1	suppressor of variegation 3-9 homolog 1	Nucleus	enzyme	3.54176e-12	1.39467e-13	down	2.66205	-2.66205	-1.41254
Non-Small Cell Lung Cancer Signaling	3.42	0.205	-1.069	ITPR1	inositol 1,4,5-trisphosphate receptor type 1	Cytoplasm	ion channel	4.18553e-12	1.71862e-13	up	2.10799	2.10799	1.07587
Non-Small Cell Lung Cancer Signaling	3.42	0.205	-1.069	RAP1A	RAP1A, member of RAS oncogene family	Cytoplasm	enzyme	5.60714e-13	1.40143e-14	down	3.07254	-3.07254	-1.61943
Non-Small Cell Lung Cancer Signaling	3.42	0.205	-1.069	PIK3R3	phosphoinositide-3-kinase regulatory subunit 3	Cytoplasm	kinase	2.242e-08	4.27816e-09	up	2.18979	2.18979	1.13079
Non-Small Cell Lung Cancer Signaling	3.42	0.205	-1.069	RRAS2	RAS related 2	Plasma Membrane	enzyme	5.95714e-12	2.65268e-13	down	2.69374	-2.69374	-1.42961
Non-Small Cell Lung Cancer Signaling	3.42	0.205	-1.069	GAB1	GRB2 associated binding protein 1	Cytoplasm	kinase	2.28313e-06	7.11317e-07	up	2.19052	2.19052	1.13127
Non-Small Cell Lung Cancer Signaling	3.42	0.205	-1.069	E2F1	E2F transcription factor 1	Nucleus	transcription regulator	6.51307e-13	1.7026e-14	down	3.8997	-3.8997	-1.96336
Non-Small Cell Lung Cancer Signaling	3.42	0.205	-1.069	SOS1	SOS Ras/Rac guanine nucleotide exchange factor 1	Cytoplasm	other	1.3713e-07	3.25916e-08	up	2.07165	2.07165	1.05078
Non-Small Cell Lung Cancer Signaling	3.42	0.205	-1.069	AKT3	AKT serine/threonine kinase 3	Cytoplasm	kinase	3.36787e-09	4.99419e-10	down	2.33262	-2.33262	-1.22195
Non-Small Cell Lung Cancer Signaling	3.42	0.205	-1.069	PIK3CD	phosphatidylinositol-4,5-bisphosphate 3-kinase catalytic subunit delta	Cytoplasm	kinase	4.09814e-09	6.26688e-10	down	2.79451	-2.79451	-1.48259
Non-Small Cell Lung Cancer Signaling	3.42	0.205	-1.069	EGFR	epidermal growth factor receptor	Plasma Membrane	kinase	1.20017e-11	6.38805e-13	down	2.83248	-2.83248	-1.50206
Non-Small Cell Lung Cancer Signaling	3.42	0.205	-1.069	RASSF1	Ras association domain family member 1	Nucleus	other	7.20579e-11	5.65474e-12	down	2.22758	-2.22758	-1.15548
Cholecystokinin/Gastrin-mediated Signaling	3.36	0.187	-0.894	RAP1B	RAP1B, member of RAS oncogene family	Cytoplasm	enzyme	5.71809e-11	4.25828e-12	down	3.7316	-3.7316	-1.89979
Cholecystokinin/Gastrin-mediated Signaling	3.36	0.187	-0.894	IL1A	interleukin 1 alpha	Extracellular Space	cytokine	8.42046e-13	2.3451e-14	up	3.80835	3.80835	1.92917
Cholecystokinin/Gastrin-mediated Signaling	3.36	0.187	-0.894	RALA	RAS like proto-oncogene A	Cytoplasm	enzyme	1.03778e-12	3.04108e-14	down	2.10141	-2.10141	-1.07136
Cholecystokinin/Gastrin-mediated Signaling	3.36	0.187	-0.894	ITPR1	inositol 1,4,5-trisphosphate receptor type 1	Cytoplasm	ion channel	4.18553e-12	1.71862e-13	up	2.10799	2.10799	1.07587
Cholecystokinin/Gastrin-mediated Signaling	3.36	0.187	-0.894	RAP1A	RAP1A, member of RAS oncogene family	Cytoplasm	enzyme	5.60714e-13	1.40143e-14	down	3.07254	-3.07254	-1.61943
Cholecystokinin/Gastrin-mediated Signaling	3.36	0.187	-0.894	IL36B	interleukin 36 beta	Extracellular Space	cytokine	7.6933e-11	6.12168e-12	up	2.70391	2.70391	1.43505
Cholecystokinin/Gastrin-mediated Signaling	3.36	0.187	-0.894	ROCK2	Rho associated coiled-coil containing protein kinase 2	Cytoplasm	kinase	2.06865e-12	7.23386e-14	down	2.6843	-2.6843	-1.42454
Cholecystokinin/Gastrin-mediated Signaling	3.36	0.187	-0.894	PTK2	protein tyrosine kinase 2	Cytoplasm	kinase	2.40253e-13	4.7977e-15	down	2.79094	-2.79094	-1.48075
Cholecystokinin/Gastrin-mediated Signaling	3.36	0.187	-0.894	SHC1	SHC adaptor protein 1	Cytoplasm	other	1.37217e-12	4.33244e-14	up	2.14646	2.14646	1.10196
Cholecystokinin/Gastrin-mediated Signaling	3.36	0.187	-0.894	RRAS2	RAS related 2	Plasma Membrane	enzyme	5.95714e-12	2.65268e-13	down	2.69374	-2.69374	-1.42961
Cholecystokinin/Gastrin-mediated Signaling	3.36	0.187	-0.894	RHOB	ras homolog family member B	Cytoplasm	enzyme	1.28288e-12	3.96872e-14	down	2.06188	-2.06188	-1.04396
Cholecystokinin/Gastrin-mediated Signaling	3.36	0.187	-0.894	RHOA	ras homolog family member A	Cytoplasm	enzyme	2.83298e-16	2.81781e-19	down	9.74929	-9.74929	-3.2853
Cholecystokinin/Gastrin-mediated Signaling	3.36	0.187	-0.894	SOS1	SOS Ras/Rac guanine nucleotide exchange factor 1	Cytoplasm	other	1.3713e-07	3.25916e-08	up	2.07165	2.07165	1.05078
Cholecystokinin/Gastrin-mediated Signaling	3.36	0.187	-0.894	CREM	cAMP responsive element modulator	Nucleus	transcription regulator	3.80104e-09	5.74567e-10	up	2.21906	2.21906	1.14995
Cholecystokinin/Gastrin-mediated Signaling	3.36	0.187	-0.894	PRKCE	protein kinase C epsilon	Cytoplasm	kinase	4.82095e-09	7.50499e-10	down	2.62727	-2.62727	-1.39357
Cholecystokinin/Gastrin-mediated Signaling	3.36	0.187	-0.894	IL1B	interleukin 1 beta	Extracellular Space	cytokine	3.60996e-17	1.10659e-21	up	28.4372	28.4372	4.82971
Cholecystokinin/Gastrin-mediated Signaling	3.36	0.187	-0.894	PRKCH	protein kinase C eta	Cytoplasm	kinase	5.15149e-11	3.74308e-12	down	3.09998	-3.09998	-1.63226
Cholecystokinin/Gastrin-mediated Signaling	3.36	0.187	-0.894	PTGS2	prostaglandin-endoperoxide synthase 2	Cytoplasm	enzyme	2.8881e-15	1.37739e-17	up	8.59073	8.59073	3.10278
Cholecystokinin/Gastrin-mediated Signaling	3.36	0.187	-0.894	ELK1	ELK1, ETS transcription factor	Nucleus	transcription regulator	1.66413e-10	1.53511e-11	down	2.89408	-2.89408	-1.53311
Cholecystokinin/Gastrin-mediated Signaling	3.36	0.187	-0.894	EGFR	epidermal growth factor receptor	Plasma Membrane	kinase	1.20017e-11	6.38805e-13	down	2.83248	-2.83248	-1.50206
Factors Promoting Cardiogenesis in Vertebrates	3.33	0.196	NaN	SMAD2	SMAD family member 2	Nucleus	transcription regulator	3.84551e-11	2.66273e-12	down	2.74936	-2.74936	-1.4591
Factors Promoting Cardiogenesis in Vertebrates	3.33	0.196	NaN	CCNE2	cyclin E2	Nucleus	other	2.13743e-13	4.17565e-15	down	6.93154	-6.93154	-2.79318
Factors Promoting Cardiogenesis in Vertebrates	3.33	0.196	NaN	WNT3	Wnt family member 3	Extracellular Space	other	2.26418e-11	1.38877e-12	down	2.55006	-2.55006	-1.35053
Factors Promoting Cardiogenesis in Vertebrates	3.33	0.196	NaN	FZD3	frizzled class receptor 3	Plasma Membrane	G-protein coupled receptor	2.6035e-08	5.0689e-09	up	2.17991	2.17991	1.12427
Factors Promoting Cardiogenesis in Vertebrates	3.33	0.196	NaN	BMP2	bone morphogenetic protein 2	Extracellular Space	growth factor	2.58305e-09	3.68978e-10	up	2.46996	2.46996	1.30449
Factors Promoting Cardiogenesis in Vertebrates	3.33	0.196	NaN	CDC6	cell division cycle 6	Nucleus	other	9.51714e-16	2.28159e-18	down	4.86397	-4.86397	-2.28213
Factors Promoting Cardiogenesis in Vertebrates	3.33	0.196	NaN	LRP6	LDL receptor related protein 6	Plasma Membrane	transmembrane receptor	1.41529e-09	1.84194e-10	up	2.35467	2.35467	1.23553
Factors Promoting Cardiogenesis in Vertebrates	3.33	0.196	NaN	ACVR2B	activin A receptor type 2B	Plasma Membrane	kinase	2.40054e-08	4.62169e-09	up	2.27081	2.27081	1.18321
Factors Promoting Cardiogenesis in Vertebrates	3.33	0.196	NaN	NOG	noggin	Extracellular Space	growth factor	5.99207e-11	4.50513e-12	up	3.31321	3.31321	1.72823
Factors Promoting Cardiogenesis in Vertebrates	3.33	0.196	NaN	TGFBR2	transforming growth factor beta receptor 2	Plasma Membrane	kinase	2.6425e-14	2.74965e-16	up	2.42651	2.42651	1.27888
Factors Promoting Cardiogenesis in Vertebrates	3.33	0.196	NaN	MAP3K7	mitogen-activated protein kinase kinase kinase 7	Cytoplasm	kinase	2.85933e-11	1.8435e-12	down	2.4107	-2.4107	-1.26945
Factors Promoting Cardiogenesis in Vertebrates	3.33	0.196	NaN	PRKCE	protein kinase C epsilon	Cytoplasm	kinase	4.82095e-09	7.50499e-10	down	2.62727	-2.62727	-1.39357
Factors Promoting Cardiogenesis in Vertebrates	3.33	0.196	NaN	SMAD4	SMAD family member 4	Nucleus	transcription regulator	3.85522e-10	4.12789e-11	down	2.81975	-2.81975	-1.49557
Factors Promoting Cardiogenesis in Vertebrates	3.33	0.196	NaN	PRKCH	protein kinase C eta	Cytoplasm	kinase	5.15149e-11	3.74308e-12	down	3.09998	-3.09998	-1.63226
Factors Promoting Cardiogenesis in Vertebrates	3.33	0.196	NaN	LEF1	lymphoid enhancer binding factor 1	Nucleus	transcription regulator	1.76884e-07	4.32128e-08	down	2.17595	-2.17595	-1.12164
Factors Promoting Cardiogenesis in Vertebrates	3.33	0.196	NaN	ACVR1C	activin A receptor type 1C	Plasma Membrane	kinase	1.00643e-11	5.13854e-13	up	4.92681	4.92681	2.30065
Factors Promoting Cardiogenesis in Vertebrates	3.33	0.196	NaN	LRP1	LDL receptor related protein 1	Plasma Membrane	transmembrane receptor	2.78776e-12	1.03377e-13	up	2.09483	2.09483	1.06683
Factors Promoting Cardiogenesis in Vertebrates	3.33	0.196	NaN	CDK2	cyclin dependent kinase 2	Nucleus	kinase	1.29106e-12	4.0072e-14	down	2.90582	-2.90582	-1.53894
GADD45 Signaling	3.27	0.368	NaN	PCNA	proliferating cell nuclear antigen	Nucleus	enzyme	2.47069e-07	6.26588e-08	down	2.03882	-2.03882	-1.02774
GADD45 Signaling	3.27	0.368	NaN	CCNE2	cyclin E2	Nucleus	other	2.13743e-13	4.17565e-15	down	6.93154	-6.93154	-2.79318
GADD45 Signaling	3.27	0.368	NaN	CDKN1A	cyclin dependent kinase inhibitor 1A	Nucleus	kinase	9.84455e-16	2.41106e-18	up	3.53342	3.53342	1.82107
GADD45 Signaling	3.27	0.368	NaN	BRCA1	BRCA1, DNA repair associated	Nucleus	transcription regulator	4.5988e-14	5.66637e-16	down	5.1073	-5.1073	-2.35256
GADD45 Signaling	3.27	0.368	NaN	CDK1	cyclin dependent kinase 1	Nucleus	kinase	6.77455e-16	1.34765e-18	down	5.90033	-5.90033	-2.5608
GADD45 Signaling	3.27	0.368	NaN	CDK2	cyclin dependent kinase 2	Nucleus	kinase	1.29106e-12	4.0072e-14	down	2.90582	-2.90582	-1.53894
GADD45 Signaling	3.27	0.368	NaN	CCNB1	cyclin B1	Cytoplasm	kinase	1.52997e-16	6.63336e-20	down	5.10519	-5.10519	-2.35196
DNA damage-induced 14-3-3σ Signaling	3.27	0.368	NaN	CCNE2	cyclin E2	Nucleus	other	2.13743e-13	4.17565e-15	down	6.93154	-6.93154	-2.79318
DNA damage-induced 14-3-3σ Signaling	3.27	0.368	NaN	CCNB2	cyclin B2	Cytoplasm	kinase	2.03828e-15	7.77155e-18	down	5.3304	-5.3304	-2.41424
DNA damage-induced 14-3-3σ Signaling	3.27	0.368	NaN	AKT3	AKT serine/threonine kinase 3	Cytoplasm	kinase	3.36787e-09	4.99419e-10	down	2.33262	-2.33262	-1.22195
DNA damage-induced 14-3-3σ Signaling	3.27	0.368	NaN	BRCA1	BRCA1, DNA repair associated	Nucleus	transcription regulator	4.5988e-14	5.66637e-16	down	5.1073	-5.1073	-2.35256
DNA damage-induced 14-3-3σ Signaling	3.27	0.368	NaN	CDK1	cyclin dependent kinase 1	Nucleus	kinase	6.77455e-16	1.34765e-18	down	5.90033	-5.90033	-2.5608
DNA damage-induced 14-3-3σ Signaling	3.27	0.368	NaN	CDK2	cyclin dependent kinase 2	Nucleus	kinase	1.29106e-12	4.0072e-14	down	2.90582	-2.90582	-1.53894
DNA damage-induced 14-3-3σ Signaling	3.27	0.368	NaN	CCNB1	cyclin B1	Cytoplasm	kinase	1.52997e-16	6.63336e-20	down	5.10519	-5.10519	-2.35196
GDP-glucose Biosynthesis	3.17	0.5	-0.447	HK1	hexokinase 1	Cytoplasm	kinase	8.00696e-14	1.15377e-15	down	2.32311	-2.32311	-1.21606
GDP-glucose Biosynthesis	3.17	0.5	-0.447	HK2	hexokinase 2	Cytoplasm	kinase	2.67336e-10	2.69518e-11	up	2.26352	2.26352	1.17857
GDP-glucose Biosynthesis	3.17	0.5	-0.447	PGM3	phosphoglucomutase 3	Cytoplasm	enzyme	2.11757e-09	2.93738e-10	down	2.46324	-2.46324	-1.30056
GDP-glucose Biosynthesis	3.17	0.5	-0.447	PGM2L1	phosphoglucomutase 2 like 1	Cytoplasm	enzyme	3.32349e-13	7.24439e-15	up	4.24927	4.24927	2.08721
GDP-glucose Biosynthesis	3.17	0.5	-0.447	PGM2	phosphoglucomutase 2	Cytoplasm	enzyme	1.2235e-11	6.52784e-13	down	4.02382	-4.02382	-2.00857
NF-κB Signaling	3.14	0.155	-0.928	RAP1B	RAP1B, member of RAS oncogene family	Cytoplasm	enzyme	5.71809e-11	4.25828e-12	down	3.7316	-3.7316	-1.89979
NF-κB Signaling	3.14	0.155	-0.928	PRKACB	protein kinase cAMP-activated catalytic subunit beta	Cytoplasm	kinase	7.82228e-11	6.24227e-12	down	3.29471	-3.29471	-1.72015
NF-κB Signaling	3.14	0.155	-0.928	IL1A	interleukin 1 alpha	Extracellular Space	cytokine	8.42046e-13	2.3451e-14	up	3.80835	3.80835	1.92917
NF-κB Signaling	3.14	0.155	-0.928	RALA	RAS like proto-oncogene A	Cytoplasm	enzyme	1.03778e-12	3.04108e-14	down	2.10141	-2.10141	-1.07136
NF-κB Signaling	3.14	0.155	-0.928	PIK3R1	phosphoinositide-3-kinase regulatory subunit 1	Cytoplasm	kinase	6.31517e-09	1.02209e-09	up	2.10717	2.10717	1.07531
NF-κB Signaling	3.14	0.155	-0.928	BMP2	bone morphogenetic protein 2	Extracellular Space	growth factor	2.58305e-09	3.68978e-10	up	2.46996	2.46996	1.30449
NF-κB Signaling	3.14	0.155	-0.928	NGF	nerve growth factor	Extracellular Space	growth factor	6.26154e-10	7.25802e-11	down	2.68301	-2.68301	-1.42385
NF-κB Signaling	3.14	0.155	-0.928	TGFBR2	transforming growth factor beta receptor 2	Plasma Membrane	kinase	2.6425e-14	2.74965e-16	up	2.42651	2.42651	1.27888
NF-κB Signaling	3.14	0.155	-0.928	MAP3K7	mitogen-activated protein kinase kinase kinase 7	Cytoplasm	kinase	2.85933e-11	1.8435e-12	down	2.4107	-2.4107	-1.26945
NF-κB Signaling	3.14	0.155	-0.928	AKT3	AKT serine/threonine kinase 3	Cytoplasm	kinase	3.36787e-09	4.99419e-10	down	2.33262	-2.33262	-1.22195
NF-κB Signaling	3.14	0.155	-0.928	EGFR	epidermal growth factor receptor	Plasma Membrane	kinase	1.20017e-11	6.38805e-13	down	2.83248	-2.83248	-1.50206
NF-κB Signaling	3.14	0.155	-0.928	MAP3K14	mitogen-activated protein kinase kinase kinase 14	Cytoplasm	kinase	1.69086e-09	2.26353e-10	down	2.58768	-2.58768	-1.37166
NF-κB Signaling	3.14	0.155	-0.928	MYD88	myeloid differentiation primary response 88	Plasma Membrane	other	4.09387e-11	2.87124e-12	down	3.83927	-3.83927	-1.94083
NF-κB Signaling	3.14	0.155	-0.928	MALT1	MALT1 paracaspase	Cytoplasm	peptidase	6.63755e-12	3.03861e-13	up	2.26524	2.26524	1.17967
NF-κB Signaling	3.14	0.155	-0.928	RAP1A	RAP1A, member of RAS oncogene family	Cytoplasm	enzyme	5.60714e-13	1.40143e-14	down	3.07254	-3.07254	-1.61943
NF-κB Signaling	3.14	0.155	-0.928	IGF2R	insulin like growth factor 2 receptor	Plasma Membrane	transmembrane receptor	3.66408e-12	1.45311e-13	up	2.25269	2.25269	1.17165
NF-κB Signaling	3.14	0.155	-0.928	IL36B	interleukin 36 beta	Extracellular Space	cytokine	7.6933e-11	6.12168e-12	up	2.70391	2.70391	1.43505
NF-κB Signaling	3.14	0.155	-0.928	TAB3	TGF-beta activated kinase 1 and MAP3K7 binding protein 3	Cytoplasm	other	3.24226e-10	3.38473e-11	down	2.56142	-2.56142	-1.35694
NF-κB Signaling	3.14	0.155	-0.928	PIK3R3	phosphoinositide-3-kinase regulatory subunit 3	Cytoplasm	kinase	2.242e-08	4.27816e-09	up	2.18979	2.18979	1.13079
NF-κB Signaling	3.14	0.155	-0.928	CSNK2A2	casein kinase 2 alpha 2	Cytoplasm	kinase	7.09692e-12	3.29959e-13	down	2.25322	-2.25322	-1.17199
NF-κB Signaling	3.14	0.155	-0.928	RRAS2	RAS related 2	Plasma Membrane	enzyme	5.95714e-12	2.65268e-13	down	2.69374	-2.69374	-1.42961
NF-κB Signaling	3.14	0.155	-0.928	CD40	CD40 molecule	Plasma Membrane	transmembrane receptor	1.69383e-08	3.12372e-09	down	2.2817	-2.2817	-1.19011
NF-κB Signaling	3.14	0.155	-0.928	GAB1	GRB2 associated binding protein 1	Cytoplasm	kinase	2.28313e-06	7.11317e-07	up	2.19052	2.19052	1.13127
NF-κB Signaling	3.14	0.155	-0.928	NTRK3	neurotrophic receptor tyrosine kinase 3	Plasma Membrane	kinase	7.73662e-06	2.6797e-06	down	2.01711	-2.01711	-1.01229
NF-κB Signaling	3.14	0.155	-0.928	IL1B	interleukin 1 beta	Extracellular Space	cytokine	3.60996e-17	1.10659e-21	up	28.4372	28.4372	4.82971
NF-κB Signaling	3.14	0.155	-0.928	PIK3CD	phosphatidylinositol-4,5-bisphosphate 3-kinase catalytic subunit delta	Cytoplasm	kinase	4.09814e-09	6.26688e-10	down	2.79451	-2.79451	-1.48259
NF-κB Signaling	3.14	0.155	-0.928	BTRC	beta-transducin repeat containing E3 ubiquitin protein ligase	Cytoplasm	enzyme	4.0496e-11	2.834e-12	up	2.49808	2.49808	1.32082
NF-κB Signaling	3.14	0.155	-0.928	MAP4K4	mitogen-activated protein kinase kinase kinase kinase 4	Cytoplasm	kinase	1.98508e-12	6.85995e-14	up	2.53379	2.53379	1.3413
NF-κB Signaling	3.14	0.155	-0.928	IRAK4	interleukin 1 receptor associated kinase 4	Cytoplasm	kinase	6.03291e-11	4.55276e-12	down	3.85717	-3.85717	-1.94754
CCR3 Signaling in Eosinophils	3.13	0.169	-1.941	RAP1B	RAP1B, member of RAS oncogene family	Cytoplasm	enzyme	5.71809e-11	4.25828e-12	down	3.7316	-3.7316	-1.89979
CCR3 Signaling in Eosinophils	3.13	0.169	-1.941	RALA	RAS like proto-oncogene A	Cytoplasm	enzyme	1.03778e-12	3.04108e-14	down	2.10141	-2.10141	-1.07136
CCR3 Signaling in Eosinophils	3.13	0.169	-1.941	CFL1	cofilin 1	Nucleus	other	6.292e-16	1.18747e-18	down	3.92681	-3.92681	-1.97336
CCR3 Signaling in Eosinophils	3.13	0.169	-1.941	PIK3R1	phosphoinositide-3-kinase regulatory subunit 1	Cytoplasm	kinase	6.31517e-09	1.02209e-09	up	2.10717	2.10717	1.07531
CCR3 Signaling in Eosinophils	3.13	0.169	-1.941	RAC1	Rac family small GTPase 1	Plasma Membrane	enzyme	9.74029e-16	2.35993e-18	down	3.9564	-3.9564	-1.98419
CCR3 Signaling in Eosinophils	3.13	0.169	-1.941	GNAI1	G protein subunit alpha i1	Plasma Membrane	enzyme	3.13615e-11	2.07397e-12	up	2.32292	2.32292	1.21594
CCR3 Signaling in Eosinophils	3.13	0.169	-1.941	PPP1CB	protein phosphatase 1 catalytic subunit beta	Cytoplasm	phosphatase	4.50695e-13	1.04829e-14	down	6.36228	-6.36228	-2.66954
CCR3 Signaling in Eosinophils	3.13	0.169	-1.941	ITPR1	inositol 1,4,5-trisphosphate receptor type 1	Cytoplasm	ion channel	4.18553e-12	1.71862e-13	up	2.10799	2.10799	1.07587
CCR3 Signaling in Eosinophils	3.13	0.169	-1.941	RAP1A	RAP1A, member of RAS oncogene family	Cytoplasm	enzyme	5.60714e-13	1.40143e-14	down	3.07254	-3.07254	-1.61943
CCR3 Signaling in Eosinophils	3.13	0.169	-1.941	PIK3R3	phosphoinositide-3-kinase regulatory subunit 3	Cytoplasm	kinase	2.242e-08	4.27816e-09	up	2.18979	2.18979	1.13079
CCR3 Signaling in Eosinophils	3.13	0.169	-1.941	ROCK2	Rho associated coiled-coil containing protein kinase 2	Cytoplasm	kinase	2.06865e-12	7.23386e-14	down	2.6843	-2.6843	-1.42454
CCR3 Signaling in Eosinophils	3.13	0.169	-1.941	PLA2G4A	phospholipase A2 group IVA	Cytoplasm	enzyme	2.59426e-09	3.70912e-10	down	2.48439	-2.48439	-1.31289
CCR3 Signaling in Eosinophils	3.13	0.169	-1.941	CALM1 (includes others)	calmodulin 1	Cytoplasm	other	3.10033e-13	6.63396e-15	down	2.21591	-2.21591	-1.1479
CCR3 Signaling in Eosinophils	3.13	0.169	-1.941	PAK1	p21 (RAC1) activated kinase 1	Cytoplasm	kinase	2.28821e-11	1.40818e-12	down	2.47453	-2.47453	-1.30715
CCR3 Signaling in Eosinophils	3.13	0.169	-1.941	RRAS2	RAS related 2	Plasma Membrane	enzyme	5.95714e-12	2.65268e-13	down	2.69374	-2.69374	-1.42961
CCR3 Signaling in Eosinophils	3.13	0.169	-1.941	GAB1	GRB2 associated binding protein 1	Cytoplasm	kinase	2.28313e-06	7.11317e-07	up	2.19052	2.19052	1.13127
CCR3 Signaling in Eosinophils	3.13	0.169	-1.941	CFL2	cofilin 2	Extracellular Space	other	3.52772e-15	1.81739e-17	down	4.18587	-4.18587	-2.06553
CCR3 Signaling in Eosinophils	3.13	0.169	-1.941	RHOA	ras homolog family member A	Cytoplasm	enzyme	2.83298e-16	2.81781e-19	down	9.74929	-9.74929	-3.2853
CCR3 Signaling in Eosinophils	3.13	0.169	-1.941	GNB2	G protein subunit beta 2	Plasma Membrane	enzyme	1.84777e-12	6.25819e-14	down	3.16486	-3.16486	-1.66214
CCR3 Signaling in Eosinophils	3.13	0.169	-1.941	PRKCE	protein kinase C epsilon	Cytoplasm	kinase	4.82095e-09	7.50499e-10	down	2.62727	-2.62727	-1.39357
CCR3 Signaling in Eosinophils	3.13	0.169	-1.941	PRKCH	protein kinase C eta	Cytoplasm	kinase	5.15149e-11	3.74308e-12	down	3.09998	-3.09998	-1.63226
CCR3 Signaling in Eosinophils	3.13	0.169	-1.941	PIK3CD	phosphatidylinositol-4,5-bisphosphate 3-kinase catalytic subunit delta	Cytoplasm	kinase	4.09814e-09	6.26688e-10	down	2.79451	-2.79451	-1.48259
CCR3 Signaling in Eosinophils	3.13	0.169	-1.941	GNG12	G protein subunit gamma 12	Plasma Membrane	enzyme	1.29166e-13	2.10829e-15	down	3.27726	-3.27726	-1.71249
Colorectal Cancer Metastasis Signaling	3	0.142	-1.3	RAP1B	RAP1B, member of RAS oncogene family	Cytoplasm	enzyme	5.71809e-11	4.25828e-12	down	3.7316	-3.7316	-1.89979
Colorectal Cancer Metastasis Signaling	3	0.142	-1.3	PRKACB	protein kinase cAMP-activated catalytic subunit beta	Cytoplasm	kinase	7.82228e-11	6.24227e-12	down	3.29471	-3.29471	-1.72015
Colorectal Cancer Metastasis Signaling	3	0.142	-1.3	RALA	RAS like proto-oncogene A	Cytoplasm	enzyme	1.03778e-12	3.04108e-14	down	2.10141	-2.10141	-1.07136
Colorectal Cancer Metastasis Signaling	3	0.142	-1.3	WNT3	Wnt family member 3	Extracellular Space	other	2.26418e-11	1.38877e-12	down	2.55006	-2.55006	-1.35053
Colorectal Cancer Metastasis Signaling	3	0.142	-1.3	FZD3	frizzled class receptor 3	Plasma Membrane	G-protein coupled receptor	2.6035e-08	5.0689e-09	up	2.17991	2.17991	1.12427
Colorectal Cancer Metastasis Signaling	3	0.142	-1.3	MSH3	mutS homolog 3	Nucleus	enzyme	5.23951e-10	5.8876e-11	down	2.06901	-2.06901	-1.04894
Colorectal Cancer Metastasis Signaling	3	0.142	-1.3	MMP14	matrix metallopeptidase 14	Extracellular Space	peptidase	7.01099e-15	4.63108e-17	up	4.20638	4.20638	2.07258
Colorectal Cancer Metastasis Signaling	3	0.142	-1.3	SMAD3	SMAD family member 3	Nucleus	transcription regulator	2.11641e-14	2.0565e-16	down	6.05424	-6.05424	-2.59795
Colorectal Cancer Metastasis Signaling	3	0.142	-1.3	PIK3R1	phosphoinositide-3-kinase regulatory subunit 1	Cytoplasm	kinase	6.31517e-09	1.02209e-09	up	2.10717	2.10717	1.07531
Colorectal Cancer Metastasis Signaling	3	0.142	-1.3	LRP6	LDL receptor related protein 6	Plasma Membrane	transmembrane receptor	1.41529e-09	1.84194e-10	up	2.35467	2.35467	1.23553
Colorectal Cancer Metastasis Signaling	3	0.142	-1.3	MYC	MYC proto-oncogene, bHLH transcription factor	Nucleus	transcription regulator	1.80475e-14	1.64319e-16	down	5.51821	-5.51821	-2.4642
Colorectal Cancer Metastasis Signaling	3	0.142	-1.3	TGFBR2	transforming growth factor beta receptor 2	Plasma Membrane	kinase	2.6425e-14	2.74965e-16	up	2.42651	2.42651	1.27888
Colorectal Cancer Metastasis Signaling	3	0.142	-1.3	RHOB	ras homolog family member B	Cytoplasm	enzyme	1.28288e-12	3.96872e-14	down	2.06188	-2.06188	-1.04396
Colorectal Cancer Metastasis Signaling	3	0.142	-1.3	SOS1	SOS Ras/Rac guanine nucleotide exchange factor 1	Cytoplasm	other	1.3713e-07	3.25916e-08	up	2.07165	2.07165	1.05078
Colorectal Cancer Metastasis Signaling	3	0.142	-1.3	SMAD4	SMAD family member 4	Nucleus	transcription regulator	3.85522e-10	4.12789e-11	down	2.81975	-2.81975	-1.49557
Colorectal Cancer Metastasis Signaling	3	0.142	-1.3	AKT3	AKT serine/threonine kinase 3	Cytoplasm	kinase	3.36787e-09	4.99419e-10	down	2.33262	-2.33262	-1.22195
Colorectal Cancer Metastasis Signaling	3	0.142	-1.3	MMP1	matrix metallopeptidase 1	Extracellular Space	peptidase	3.0323e-11	1.98519e-12	up	6.01673	6.01673	2.58898
Colorectal Cancer Metastasis Signaling	3	0.142	-1.3	GNG12	G protein subunit gamma 12	Plasma Membrane	enzyme	1.29166e-13	2.10829e-15	down	3.27726	-3.27726	-1.71249
Colorectal Cancer Metastasis Signaling	3	0.142	-1.3	WNT5B	Wnt family member 5B	Extracellular Space	other	3.91824e-11	2.72508e-12	down	2.16602	-2.16602	-1.11505
Colorectal Cancer Metastasis Signaling	3	0.142	-1.3	EGFR	epidermal growth factor receptor	Plasma Membrane	kinase	1.20017e-11	6.38805e-13	down	2.83248	-2.83248	-1.50206
Colorectal Cancer Metastasis Signaling	3	0.142	-1.3	SMAD2	SMAD family member 2	Nucleus	transcription regulator	3.84551e-11	2.66273e-12	down	2.74936	-2.74936	-1.4591
Colorectal Cancer Metastasis Signaling	3	0.142	-1.3	RAC1	Rac family small GTPase 1	Plasma Membrane	enzyme	9.74029e-16	2.35993e-18	down	3.9564	-3.9564	-1.98419
Colorectal Cancer Metastasis Signaling	3	0.142	-1.3	STAT3	signal transducer and activator of transcription 3	Nucleus	transcription regulator	1.31008e-12	4.08628e-14	up	2.15947	2.15947	1.11068
Colorectal Cancer Metastasis Signaling	3	0.142	-1.3	RAP1A	RAP1A, member of RAS oncogene family	Cytoplasm	enzyme	5.60714e-13	1.40143e-14	down	3.07254	-3.07254	-1.61943
Colorectal Cancer Metastasis Signaling	3	0.142	-1.3	BIRC5	baculoviral IAP repeat containing 5	Cytoplasm	other	1.2694e-15	3.45696e-18	down	5.93594	-5.93594	-2.56948
Colorectal Cancer Metastasis Signaling	3	0.142	-1.3	PIK3R3	phosphoinositide-3-kinase regulatory subunit 3	Cytoplasm	kinase	2.242e-08	4.27816e-09	up	2.18979	2.18979	1.13079
Colorectal Cancer Metastasis Signaling	3	0.142	-1.3	RRAS2	RAS related 2	Plasma Membrane	enzyme	5.95714e-12	2.65268e-13	down	2.69374	-2.69374	-1.42961
Colorectal Cancer Metastasis Signaling	3	0.142	-1.3	MSH2	mutS homolog 2	Nucleus	enzyme	3.73685e-12	1.49042e-13	down	3.9616	-3.9616	-1.98608
Colorectal Cancer Metastasis Signaling	3	0.142	-1.3	GAB1	GRB2 associated binding protein 1	Cytoplasm	kinase	2.28313e-06	7.11317e-07	up	2.19052	2.19052	1.13127
Colorectal Cancer Metastasis Signaling	3	0.142	-1.3	RHOA	ras homolog family member A	Cytoplasm	enzyme	2.83298e-16	2.81781e-19	down	9.74929	-9.74929	-3.2853
Colorectal Cancer Metastasis Signaling	3	0.142	-1.3	GNB2	G protein subunit beta 2	Plasma Membrane	enzyme	1.84777e-12	6.25819e-14	down	3.16486	-3.16486	-1.66214
Colorectal Cancer Metastasis Signaling	3	0.142	-1.3	PIK3CD	phosphatidylinositol-4,5-bisphosphate 3-kinase catalytic subunit delta	Cytoplasm	kinase	4.09814e-09	6.26688e-10	down	2.79451	-2.79451	-1.48259
Colorectal Cancer Metastasis Signaling	3	0.142	-1.3	LEF1	lymphoid enhancer binding factor 1	Nucleus	transcription regulator	1.76884e-07	4.32128e-08	down	2.17595	-2.17595	-1.12164
Colorectal Cancer Metastasis Signaling	3	0.142	-1.3	PTGS2	prostaglandin-endoperoxide synthase 2	Cytoplasm	enzyme	2.8881e-15	1.37739e-17	up	8.59073	8.59073	3.10278
Colorectal Cancer Metastasis Signaling	3	0.142	-1.3	LRP1	LDL receptor related protein 1	Plasma Membrane	transmembrane receptor	2.78776e-12	1.03377e-13	up	2.09483	2.09483	1.06683
Colorectal Cancer Metastasis Signaling	3	0.142	-1.3	WNT5A	Wnt family member 5A	Extracellular Space	cytokine	2.3195e-10	2.27987e-11	down	2.34575	-2.34575	-1.23005
HMGB1 Signaling	3	0.165	-0.853	RAP1B	RAP1B, member of RAS oncogene family	Cytoplasm	enzyme	5.71809e-11	4.25828e-12	down	3.7316	-3.7316	-1.89979
HMGB1 Signaling	3	0.165	-0.853	CXCL8	C-X-C motif chemokine ligand 8	Extracellular Space	cytokine	1.69082e-13	3.0013e-15	up	4.15112	4.15112	2.0535
HMGB1 Signaling	3	0.165	-0.853	IL1A	interleukin 1 alpha	Extracellular Space	cytokine	8.42046e-13	2.3451e-14	up	3.80835	3.80835	1.92917
HMGB1 Signaling	3	0.165	-0.853	RALA	RAS like proto-oncogene A	Cytoplasm	enzyme	1.03778e-12	3.04108e-14	down	2.10141	-2.10141	-1.07136
HMGB1 Signaling	3	0.165	-0.853	PIK3R1	phosphoinositide-3-kinase regulatory subunit 1	Cytoplasm	kinase	6.31517e-09	1.02209e-09	up	2.10717	2.10717	1.07531
HMGB1 Signaling	3	0.165	-0.853	RAC1	Rac family small GTPase 1	Plasma Membrane	enzyme	9.74029e-16	2.35993e-18	down	3.9564	-3.9564	-1.98419
HMGB1 Signaling	3	0.165	-0.853	RAP1A	RAP1A, member of RAS oncogene family	Cytoplasm	enzyme	5.60714e-13	1.40143e-14	down	3.07254	-3.07254	-1.61943
HMGB1 Signaling	3	0.165	-0.853	HMGB1	high mobility group box 1	Nucleus	transcription regulator	2.64465e-13	5.37541e-15	down	4.51379	-4.51379	-2.17434
HMGB1 Signaling	3	0.165	-0.853	PIK3R3	phosphoinositide-3-kinase regulatory subunit 3	Cytoplasm	kinase	2.242e-08	4.27816e-09	up	2.18979	2.18979	1.13079
HMGB1 Signaling	3	0.165	-0.853	KAT6B	lysine acetyltransferase 6B	Nucleus	enzyme	2.8234e-10	2.87453e-11	up	2.1934	2.1934	1.13317
HMGB1 Signaling	3	0.165	-0.853	KAT2B	lysine acetyltransferase 2B	Nucleus	transcription regulator	8.04233e-13	2.20287e-14	down	3.15798	-3.15798	-1.659
HMGB1 Signaling	3	0.165	-0.853	RRAS2	RAS related 2	Plasma Membrane	enzyme	5.95714e-12	2.65268e-13	down	2.69374	-2.69374	-1.42961
HMGB1 Signaling	3	0.165	-0.853	CCL2	C-C motif chemokine ligand 2	Extracellular Space	cytokine	1.8003e-10	1.68827e-11	down	3.77456	-3.77456	-1.91631
HMGB1 Signaling	3	0.165	-0.853	RHOB	ras homolog family member B	Cytoplasm	enzyme	1.28288e-12	3.96872e-14	down	2.06188	-2.06188	-1.04396
HMGB1 Signaling	3	0.165	-0.853	GAB1	GRB2 associated binding protein 1	Cytoplasm	kinase	2.28313e-06	7.11317e-07	up	2.19052	2.19052	1.13127
HMGB1 Signaling	3	0.165	-0.853	RHOA	ras homolog family member A	Cytoplasm	enzyme	2.83298e-16	2.81781e-19	down	9.74929	-9.74929	-3.2853
HMGB1 Signaling	3	0.165	-0.853	AKT3	AKT serine/threonine kinase 3	Cytoplasm	kinase	3.36787e-09	4.99419e-10	down	2.33262	-2.33262	-1.22195
HMGB1 Signaling	3	0.165	-0.853	IL1B	interleukin 1 beta	Extracellular Space	cytokine	3.60996e-17	1.10659e-21	up	28.4372	28.4372	4.82971
HMGB1 Signaling	3	0.165	-0.853	PIK3CD	phosphatidylinositol-4,5-bisphosphate 3-kinase catalytic subunit delta	Cytoplasm	kinase	4.09814e-09	6.26688e-10	down	2.79451	-2.79451	-1.48259
HMGB1 Signaling	3	0.165	-0.853	SERPINE1	serpin family E member 1	Extracellular Space	other	3.23968e-15	1.57812e-17	down	3.37587	-3.37587	-1.75526
HMGB1 Signaling	3	0.165	-0.853	ELK1	ELK1, ETS transcription factor	Nucleus	transcription regulator	1.66413e-10	1.53511e-11	down	2.89408	-2.89408	-1.53311
HMGB1 Signaling	3	0.165	-0.853	IL11	interleukin 11	Extracellular Space	cytokine	3.23497e-11	2.155e-12	up	2.35238	2.35238	1.23412
HMGB1 Signaling	3	0.165	-0.853	PLAT	plasminogen activator, tissue type	Extracellular Space	peptidase	1.79602e-13	3.26822e-15	up	2.99808	2.99808	1.58404
Thyroid Cancer Signaling	2.98	0.239	NaN	PPARG	peroxisome proliferator activated receptor gamma	Nucleus	ligand-dependent nuclear receptor	2.62096e-11	1.65894e-12	down	3.65834	-3.65834	-1.87119
Thyroid Cancer Signaling	2.98	0.239	NaN	RAP1B	RAP1B, member of RAS oncogene family	Cytoplasm	enzyme	5.71809e-11	4.25828e-12	down	3.7316	-3.7316	-1.89979
Thyroid Cancer Signaling	2.98	0.239	NaN	MYC	MYC proto-oncogene, bHLH transcription factor	Nucleus	transcription regulator	1.80475e-14	1.64319e-16	down	5.51821	-5.51821	-2.4642
Thyroid Cancer Signaling	2.98	0.239	NaN	CXCL8	C-X-C motif chemokine ligand 8	Extracellular Space	cytokine	1.69082e-13	3.0013e-15	up	4.15112	4.15112	2.0535
Thyroid Cancer Signaling	2.98	0.239	NaN	SHC1	SHC adaptor protein 1	Cytoplasm	other	1.37217e-12	4.33244e-14	up	2.14646	2.14646	1.10196
Thyroid Cancer Signaling	2.98	0.239	NaN	RALA	RAS like proto-oncogene A	Cytoplasm	enzyme	1.03778e-12	3.04108e-14	down	2.10141	-2.10141	-1.07136
Thyroid Cancer Signaling	2.98	0.239	NaN	RRAS2	RAS related 2	Plasma Membrane	enzyme	5.95714e-12	2.65268e-13	down	2.69374	-2.69374	-1.42961
Thyroid Cancer Signaling	2.98	0.239	NaN	NTRK3	neurotrophic receptor tyrosine kinase 3	Plasma Membrane	kinase	7.73662e-06	2.6797e-06	down	2.01711	-2.01711	-1.01229
Thyroid Cancer Signaling	2.98	0.239	NaN	LEF1	lymphoid enhancer binding factor 1	Nucleus	transcription regulator	1.76884e-07	4.32128e-08	down	2.17595	-2.17595	-1.12164
Thyroid Cancer Signaling	2.98	0.239	NaN	NGF	nerve growth factor	Extracellular Space	growth factor	6.26154e-10	7.25802e-11	down	2.68301	-2.68301	-1.42385
Thyroid Cancer Signaling	2.98	0.239	NaN	RAP1A	RAP1A, member of RAS oncogene family	Cytoplasm	enzyme	5.60714e-13	1.40143e-14	down	3.07254	-3.07254	-1.61943
PI3K/AKT Signaling	2.98	0.168	-0.688	RAP1B	RAP1B, member of RAS oncogene family	Cytoplasm	enzyme	5.71809e-11	4.25828e-12	down	3.7316	-3.7316	-1.89979
PI3K/AKT Signaling	2.98	0.168	-0.688	TSC1	TSC complex subunit 1	Cytoplasm	other	2.89548e-09	4.20033e-10	up	2.46761	2.46761	1.30312
PI3K/AKT Signaling	2.98	0.168	-0.688	RHEB	Ras homolog, mTORC1 binding	Cytoplasm	enzyme	8.92021e-12	4.40993e-13	down	2.04683	-2.04683	-1.03339
PI3K/AKT Signaling	2.98	0.168	-0.688	RALA	RAS like proto-oncogene A	Cytoplasm	enzyme	1.03778e-12	3.04108e-14	down	2.10141	-2.10141	-1.07136
PI3K/AKT Signaling	2.98	0.168	-0.688	YWHAG	tyrosine 3-monooxygenase/tryptophan 5-monooxygenase activation protein gamma	Cytoplasm	other	3.02533e-08	6.009e-09	up	2.1716	2.1716	1.11876
PI3K/AKT Signaling	2.98	0.168	-0.688	PIK3R1	phosphoinositide-3-kinase regulatory subunit 1	Cytoplasm	kinase	6.31517e-09	1.02209e-09	up	2.10717	2.10717	1.07531
PI3K/AKT Signaling	2.98	0.168	-0.688	GDF15	growth differentiation factor 15	Extracellular Space	growth factor	3.99934e-16	5.66534e-19	up	9.38977	9.38977	3.23109
PI3K/AKT Signaling	2.98	0.168	-0.688	ITGA2	integrin subunit alpha 2	Plasma Membrane	transmembrane receptor	1.03968e-15	2.70459e-18	up	3.62314	3.62314	1.85724
PI3K/AKT Signaling	2.98	0.168	-0.688	MDM2	MDM2 proto-oncogene	Nucleus	transcription regulator	1.64016e-10	1.50854e-11	up	2.53286	2.53286	1.34077
PI3K/AKT Signaling	2.98	0.168	-0.688	RAP1A	RAP1A, member of RAS oncogene family	Cytoplasm	enzyme	5.60714e-13	1.40143e-14	down	3.07254	-3.07254	-1.61943
PI3K/AKT Signaling	2.98	0.168	-0.688	PTEN	phosphatase and tensin homolog	Cytoplasm	phosphatase	9.21402e-09	1.56316e-09	down	2.21037	-2.21037	-1.14429
PI3K/AKT Signaling	2.98	0.168	-0.688	PIK3R3	phosphoinositide-3-kinase regulatory subunit 3	Cytoplasm	kinase	2.242e-08	4.27816e-09	up	2.18979	2.18979	1.13079
PI3K/AKT Signaling	2.98	0.168	-0.688	SHC1	SHC adaptor protein 1	Cytoplasm	other	1.37217e-12	4.33244e-14	up	2.14646	2.14646	1.10196
PI3K/AKT Signaling	2.98	0.168	-0.688	RRAS2	RAS related 2	Plasma Membrane	enzyme	5.95714e-12	2.65268e-13	down	2.69374	-2.69374	-1.42961
PI3K/AKT Signaling	2.98	0.168	-0.688	GAB1	GRB2 associated binding protein 1	Cytoplasm	kinase	2.28313e-06	7.11317e-07	up	2.19052	2.19052	1.13127
PI3K/AKT Signaling	2.98	0.168	-0.688	LIMS1	LIM zinc finger domain containing 1	Plasma Membrane	other	3.37938e-12	1.3109e-13	down	2.88223	-2.88223	-1.52719
PI3K/AKT Signaling	2.98	0.168	-0.688	PPP2R2B	protein phosphatase 2 regulatory subunit Bbeta	Cytoplasm	phosphatase	5.11313e-10	5.7169e-11	down	3.25051	-3.25051	-1.70067
PI3K/AKT Signaling	2.98	0.168	-0.688	CDKN1A	cyclin dependent kinase inhibitor 1A	Nucleus	kinase	9.84455e-16	2.41106e-18	up	3.53342	3.53342	1.82107
PI3K/AKT Signaling	2.98	0.168	-0.688	SOS1	SOS Ras/Rac guanine nucleotide exchange factor 1	Cytoplasm	other	1.3713e-07	3.25916e-08	up	2.07165	2.07165	1.05078
PI3K/AKT Signaling	2.98	0.168	-0.688	AKT3	AKT serine/threonine kinase 3	Cytoplasm	kinase	3.36787e-09	4.99419e-10	down	2.33262	-2.33262	-1.22195
PI3K/AKT Signaling	2.98	0.168	-0.688	PIK3CD	phosphatidylinositol-4,5-bisphosphate 3-kinase catalytic subunit delta	Cytoplasm	kinase	4.09814e-09	6.26688e-10	down	2.79451	-2.79451	-1.48259
PI3K/AKT Signaling	2.98	0.168	-0.688	PTGS2	prostaglandin-endoperoxide synthase 2	Cytoplasm	enzyme	2.8881e-15	1.37739e-17	up	8.59073	8.59073	3.10278
Protein Ubiquitination Pathway	2.95	0.14	NaN	CRYAB	crystallin alpha B	Nucleus	other	1.37933e-10	1.2263e-11	up	2.52141	2.52141	1.33423
Protein Ubiquitination Pathway	2.95	0.14	NaN	HSPA14	heat shock protein family A (Hsp70) member 14	Cytoplasm	peptidase	4.09452e-10	4.42241e-11	down	2.00437	-2.00437	-1.00315
Protein Ubiquitination Pathway	2.95	0.14	NaN	CDC20	cell division cycle 20	Nucleus	other	1.48125e-16	6.04437e-20	down	8.18088	-8.18088	-3.03226
Protein Ubiquitination Pathway	2.95	0.14	NaN	HSPA6	heat shock protein family A (Hsp70) member 6	Nucleus	enzyme	5.69166e-10	6.49293e-11	up	2.75433	2.75433	1.4617
Protein Ubiquitination Pathway	2.95	0.14	NaN	FBXW7	F-box and WD repeat domain containing 7	Nucleus	transcription regulator	4.01376e-15	2.11897e-17	up	4.18319	4.18319	2.0646
Protein Ubiquitination Pathway	2.95	0.14	NaN	CDC23	cell division cycle 23	Nucleus	enzyme	3.21233e-09	4.7247e-10	down	2.89579	-2.89579	-1.53396
Protein Ubiquitination Pathway	2.95	0.14	NaN	UBE2S	ubiquitin conjugating enzyme E2 S	Nucleus	other	6.89511e-15	4.53695e-17	down	3.11707	-3.11707	-1.64019
Protein Ubiquitination Pathway	2.95	0.14	NaN	USP39	ubiquitin specific peptidase 39	Nucleus	peptidase	3.11852e-13	6.69674e-15	down	2.81429	-2.81429	-1.49277
Protein Ubiquitination Pathway	2.95	0.14	NaN	USP48	ubiquitin specific peptidase 48	Plasma Membrane	peptidase	2.89281e-11	1.87321e-12	down	2.53503	-2.53503	-1.342
Protein Ubiquitination Pathway	2.95	0.14	NaN	USP3	ubiquitin specific peptidase 3	Cytoplasm	peptidase	5.56086e-10	6.32565e-11	down	2.14926	-2.14926	-1.10384
Protein Ubiquitination Pathway	2.95	0.14	NaN	HSPA4	heat shock protein family A (Hsp70) member 4	Cytoplasm	other	1.69867e-12	5.6319e-14	down	2.3419	-2.3419	-1.22768
Protein Ubiquitination Pathway	2.95	0.14	NaN	USP7	ubiquitin specific peptidase 7	Nucleus	peptidase	6.09402e-13	1.57285e-14	down	2.31478	-2.31478	-1.21087
Protein Ubiquitination Pathway	2.95	0.14	NaN	USP13	ubiquitin specific peptidase 13	Cytoplasm	peptidase	8.36355e-11	6.75952e-12	down	2.45516	-2.45516	-1.29582
Protein Ubiquitination Pathway	2.95	0.14	NaN	UBE2B	ubiquitin conjugating enzyme E2 B	Cytoplasm	enzyme	1.30011e-11	7.01284e-13	down	2.3024	-2.3024	-1.20314
Protein Ubiquitination Pathway	2.95	0.14	NaN	USP42	ubiquitin specific peptidase 42	Nucleus	peptidase	1.66565e-08	3.05931e-09	up	2.09927	2.09927	1.06989
Protein Ubiquitination Pathway	2.95	0.14	NaN	UCHL5	ubiquitin C-terminal hydrolase L5	Cytoplasm	peptidase	2.40098e-09	3.38746e-10	down	2.60509	-2.60509	-1.38133
Protein Ubiquitination Pathway	2.95	0.14	NaN	NEDD4L	neural precursor cell expressed, developmentally down-regulated 4-like, E3 ubiquitin protein ligase	Cytoplasm	enzyme	4.77834e-10	5.28408e-11	down	3.91767	-3.91767	-1.97
Protein Ubiquitination Pathway	2.95	0.14	NaN	DNAJC22	DnaJ heat shock protein family (Hsp40) member C22	Other	other	5.30771e-10	5.97642e-11	down	2.48023	-2.48023	-1.31048
Protein Ubiquitination Pathway	2.95	0.14	NaN	BRCA1	BRCA1, DNA repair associated	Nucleus	transcription regulator	4.5988e-14	5.66637e-16	down	5.1073	-5.1073	-2.35256
Protein Ubiquitination Pathway	2.95	0.14	NaN	DNAJC16	DnaJ heat shock protein family (Hsp40) member C16	Other	other	3.92011e-09	5.95564e-10	up	2.80304	2.80304	1.48699
Protein Ubiquitination Pathway	2.95	0.14	NaN	HSPA4L	heat shock protein family A (Hsp70) member 4 like	Cytoplasm	other	9.28067e-12	4.63915e-13	up	2.33125	2.33125	1.22111
Protein Ubiquitination Pathway	2.95	0.14	NaN	NEDD4	neural precursor cell expressed, developmentally down-regulated 4, E3 ubiquitin protein ligase	Cytoplasm	enzyme	1.23264e-08	2.17291e-09	down	2.26067	-2.26067	-1.17675
Protein Ubiquitination Pathway	2.95	0.14	NaN	DNAJC9	DnaJ heat shock protein family (Hsp40) member C9	Nucleus	other	4.04167e-13	9.20482e-15	down	2.32431	-2.32431	-1.2168
Protein Ubiquitination Pathway	2.95	0.14	NaN	USP9X	ubiquitin specific peptidase 9, X-linked	Plasma Membrane	peptidase	2.10231e-10	2.03046e-11	down	2.83293	-2.83293	-1.50229
Protein Ubiquitination Pathway	2.95	0.14	NaN	MDM2	MDM2 proto-oncogene	Nucleus	transcription regulator	1.64016e-10	1.50854e-11	up	2.53286	2.53286	1.34077
Protein Ubiquitination Pathway	2.95	0.14	NaN	USP1	ubiquitin specific peptidase 1	Cytoplasm	peptidase	3.27529e-15	1.63723e-17	down	4.81009	-4.81009	-2.26606
Protein Ubiquitination Pathway	2.95	0.14	NaN	UBE2T	ubiquitin conjugating enzyme E2 T	Nucleus	enzyme	1.30222e-15	3.62003e-18	down	5.28934	-5.28934	-2.40309
Protein Ubiquitination Pathway	2.95	0.14	NaN	SKP2	S-phase kinase associated protein 2	Nucleus	enzyme	6.0368e-09	9.71183e-10	down	3.69852	-3.69852	-1.88695
Protein Ubiquitination Pathway	2.95	0.14	NaN	USP31	ubiquitin specific peptidase 31	Nucleus	peptidase	1.41972e-08	2.55992e-09	down	2.0648	-2.0648	-1.046
Protein Ubiquitination Pathway	2.95	0.14	NaN	UBE2D2	ubiquitin conjugating enzyme E2 D2	Cytoplasm	enzyme	2.11166e-09	2.92756e-10	down	3.25224	-3.25224	-1.70143
Protein Ubiquitination Pathway	2.95	0.14	NaN	DNAJB11	DnaJ heat shock protein family (Hsp40) member B11	Cytoplasm	other	4.51612e-11	3.20601e-12	down	2.05158	-2.05158	-1.03673
Protein Ubiquitination Pathway	2.95	0.14	NaN	UBR1	ubiquitin protein ligase E3 component n-recognin 1	Cytoplasm	enzyme	1.70418e-10	1.57988e-11	up	2.21416	2.21416	1.14676
Protein Ubiquitination Pathway	2.95	0.14	NaN	DNAJC18	DnaJ heat shock protein family (Hsp40) member C18	Other	enzyme	1.80931e-06	5.51561e-07	up	2.1344	2.1344	1.09383
Protein Ubiquitination Pathway	2.95	0.14	NaN	BTRC	beta-transducin repeat containing E3 ubiquitin protein ligase	Cytoplasm	enzyme	4.0496e-11	2.834e-12	up	2.49808	2.49808	1.32082
Protein Ubiquitination Pathway	2.95	0.14	NaN	TAP2	transporter 2, ATP binding cassette subfamily B member	Cytoplasm	transporter	3.68079e-11	2.51506e-12	down	2.55694	-2.55694	-1.35442
Protein Ubiquitination Pathway	2.95	0.14	NaN	VHL	von Hippel-Lindau tumor suppressor	Nucleus	transcription regulator	1.04359e-10	8.79902e-12	up	2.08094	2.08094	1.05724
Protein Ubiquitination Pathway	2.95	0.14	NaN	UBE2C	ubiquitin conjugating enzyme E2 C	Cytoplasm	enzyme	2.49289e-14	2.55583e-16	down	4.69901	-4.69901	-2.23236
Glucose and Glucose-1-phosphate Degradation	2.94	0.455	-0.447	HK1	hexokinase 1	Cytoplasm	kinase	8.00696e-14	1.15377e-15	down	2.32311	-2.32311	-1.21606
Glucose and Glucose-1-phosphate Degradation	2.94	0.455	-0.447	HK2	hexokinase 2	Cytoplasm	kinase	2.67336e-10	2.69518e-11	up	2.26352	2.26352	1.17857
Glucose and Glucose-1-phosphate Degradation	2.94	0.455	-0.447	PGM3	phosphoglucomutase 3	Cytoplasm	enzyme	2.11757e-09	2.93738e-10	down	2.46324	-2.46324	-1.30056
Glucose and Glucose-1-phosphate Degradation	2.94	0.455	-0.447	PGM2L1	phosphoglucomutase 2 like 1	Cytoplasm	enzyme	3.32349e-13	7.24439e-15	up	4.24927	4.24927	2.08721
Glucose and Glucose-1-phosphate Degradation	2.94	0.455	-0.447	PGM2	phosphoglucomutase 2	Cytoplasm	enzyme	1.2235e-11	6.52784e-13	down	4.02382	-4.02382	-2.00857
UDP-N-acetyl-D-galactosamine Biosynthesis II	2.94	0.455	-1.342	HK1	hexokinase 1	Cytoplasm	kinase	8.00696e-14	1.15377e-15	down	2.32311	-2.32311	-1.21606
UDP-N-acetyl-D-galactosamine Biosynthesis II	2.94	0.455	-1.342	GNPNAT1	glucosamine-phosphate N-acetyltransferase 1	Cytoplasm	enzyme	1.73545e-13	3.12645e-15	down	2.56826	-2.56826	-1.36079
UDP-N-acetyl-D-galactosamine Biosynthesis II	2.94	0.455	-1.342	HK2	hexokinase 2	Cytoplasm	kinase	2.67336e-10	2.69518e-11	up	2.26352	2.26352	1.17857
UDP-N-acetyl-D-galactosamine Biosynthesis II	2.94	0.455	-1.342	PGM3	phosphoglucomutase 3	Cytoplasm	enzyme	2.11757e-09	2.93738e-10	down	2.46324	-2.46324	-1.30056
UDP-N-acetyl-D-galactosamine Biosynthesis II	2.94	0.455	-1.342	UAP1	UDP-N-acetylglucosamine pyrophosphorylase 1	Nucleus	enzyme	5.74442e-15	3.5454e-17	down	6.22904	-6.22904	-2.63901
Oncostatin M Signaling	2.92	0.25	0	RAP1B	RAP1B, member of RAS oncogene family	Cytoplasm	enzyme	5.71809e-11	4.25828e-12	down	3.7316	-3.7316	-1.89979
Oncostatin M Signaling	2.92	0.25	0	SHC1	SHC adaptor protein 1	Cytoplasm	other	1.37217e-12	4.33244e-14	up	2.14646	2.14646	1.10196
Oncostatin M Signaling	2.92	0.25	0	RALA	RAS like proto-oncogene A	Cytoplasm	enzyme	1.03778e-12	3.04108e-14	down	2.10141	-2.10141	-1.07136
Oncostatin M Signaling	2.92	0.25	0	RRAS2	RAS related 2	Plasma Membrane	enzyme	5.95714e-12	2.65268e-13	down	2.69374	-2.69374	-1.42961
Oncostatin M Signaling	2.92	0.25	0	SOS1	SOS Ras/Rac guanine nucleotide exchange factor 1	Cytoplasm	other	1.3713e-07	3.25916e-08	up	2.07165	2.07165	1.05078
Oncostatin M Signaling	2.92	0.25	0	STAT3	signal transducer and activator of transcription 3	Nucleus	transcription regulator	1.31008e-12	4.08628e-14	up	2.15947	2.15947	1.11068
Oncostatin M Signaling	2.92	0.25	0	ELK1	ELK1, ETS transcription factor	Nucleus	transcription regulator	1.66413e-10	1.53511e-11	down	2.89408	-2.89408	-1.53311
Oncostatin M Signaling	2.92	0.25	0	CHI3L1	chitinase 3 like 1	Extracellular Space	enzyme	3.60996e-17	2.29874e-21	up	12.1562	12.1562	3.60362
Oncostatin M Signaling	2.92	0.25	0	RAP1A	RAP1A, member of RAS oncogene family	Cytoplasm	enzyme	5.60714e-13	1.40143e-14	down	3.07254	-3.07254	-1.61943
Oncostatin M Signaling	2.92	0.25	0	MMP1	matrix metallopeptidase 1	Extracellular Space	peptidase	3.0323e-11	1.98519e-12	up	6.01673	6.01673	2.58898
Acute Phase Response Signaling	2.9	0.153	-1.043	RAP1B	RAP1B, member of RAS oncogene family	Cytoplasm	enzyme	5.71809e-11	4.25828e-12	down	3.7316	-3.7316	-1.89979
Acute Phase Response Signaling	2.9	0.153	-1.043	IL1A	interleukin 1 alpha	Extracellular Space	cytokine	8.42046e-13	2.3451e-14	up	3.80835	3.80835	1.92917
Acute Phase Response Signaling	2.9	0.153	-1.043	RALA	RAS like proto-oncogene A	Cytoplasm	enzyme	1.03778e-12	3.04108e-14	down	2.10141	-2.10141	-1.07136
Acute Phase Response Signaling	2.9	0.153	-1.043	PIK3R1	phosphoinositide-3-kinase regulatory subunit 1	Cytoplasm	kinase	6.31517e-09	1.02209e-09	up	2.10717	2.10717	1.07531
Acute Phase Response Signaling	2.9	0.153	-1.043	C1R	complement C1r	Extracellular Space	peptidase	6.16506e-11	4.66979e-12	up	2.14851	2.14851	1.10334
Acute Phase Response Signaling	2.9	0.153	-1.043	SHC1	SHC adaptor protein 1	Cytoplasm	other	1.37217e-12	4.33244e-14	up	2.14646	2.14646	1.10196
Acute Phase Response Signaling	2.9	0.153	-1.043	HMOX1	heme oxygenase 1	Cytoplasm	enzyme	4.04794e-16	6.11375e-19	up	4.75638	4.75638	2.24986
Acute Phase Response Signaling	2.9	0.153	-1.043	SOD2	superoxide dismutase 2	Cytoplasm	enzyme	8.30252e-15	5.78796e-17	up	3.3718	3.3718	1.75352
Acute Phase Response Signaling	2.9	0.153	-1.043	SOS1	SOS Ras/Rac guanine nucleotide exchange factor 1	Cytoplasm	other	1.3713e-07	3.25916e-08	up	2.07165	2.07165	1.05078
Acute Phase Response Signaling	2.9	0.153	-1.043	MAP3K7	mitogen-activated protein kinase kinase kinase 7	Cytoplasm	kinase	2.85933e-11	1.8435e-12	down	2.4107	-2.4107	-1.26945
Acute Phase Response Signaling	2.9	0.153	-1.043	AKT3	AKT serine/threonine kinase 3	Cytoplasm	kinase	3.36787e-09	4.99419e-10	down	2.33262	-2.33262	-1.22195
Acute Phase Response Signaling	2.9	0.153	-1.043	SERPINA1	serpin family A member 1	Extracellular Space	other	8.89137e-12	4.3924e-13	up	3.24596	3.24596	1.69865
Acute Phase Response Signaling	2.9	0.153	-1.043	SERPINE1	serpin family E member 1	Extracellular Space	other	3.23968e-15	1.57812e-17	down	3.37587	-3.37587	-1.75526
Acute Phase Response Signaling	2.9	0.153	-1.043	NOLC1	nucleolar and coiled-body phosphoprotein 1	Nucleus	transcription regulator	1.97852e-10	1.88517e-11	down	2.37923	-2.37923	-1.2505
Acute Phase Response Signaling	2.9	0.153	-1.043	MAP3K14	mitogen-activated protein kinase kinase kinase 14	Cytoplasm	kinase	1.69086e-09	2.26353e-10	down	2.58768	-2.58768	-1.37166
Acute Phase Response Signaling	2.9	0.153	-1.043	C3	complement C3	Extracellular Space	peptidase	3.32349e-13	7.24709e-15	up	7.27937	7.27937	2.86381
Acute Phase Response Signaling	2.9	0.153	-1.043	MYD88	myeloid differentiation primary response 88	Plasma Membrane	other	4.09387e-11	2.87124e-12	down	3.83927	-3.83927	-1.94083
Acute Phase Response Signaling	2.9	0.153	-1.043	C1S	complement C1s	Extracellular Space	peptidase	1.33564e-12	4.18985e-14	up	2.50059	2.50059	1.32227
Acute Phase Response Signaling	2.9	0.153	-1.043	STAT3	signal transducer and activator of transcription 3	Nucleus	transcription regulator	1.31008e-12	4.08628e-14	up	2.15947	2.15947	1.11068
Acute Phase Response Signaling	2.9	0.153	-1.043	RAP1A	RAP1A, member of RAS oncogene family	Cytoplasm	enzyme	5.60714e-13	1.40143e-14	down	3.07254	-3.07254	-1.61943
Acute Phase Response Signaling	2.9	0.153	-1.043	IL36B	interleukin 36 beta	Extracellular Space	cytokine	7.6933e-11	6.12168e-12	up	2.70391	2.70391	1.43505
Acute Phase Response Signaling	2.9	0.153	-1.043	C5	complement C5	Extracellular Space	cytokine	6.65931e-08	1.45822e-08	down	2.24876	-2.24876	-1.16913
Acute Phase Response Signaling	2.9	0.153	-1.043	PIK3R3	phosphoinositide-3-kinase regulatory subunit 3	Cytoplasm	kinase	2.242e-08	4.27816e-09	up	2.18979	2.18979	1.13079
Acute Phase Response Signaling	2.9	0.153	-1.043	RRAS2	RAS related 2	Plasma Membrane	enzyme	5.95714e-12	2.65268e-13	down	2.69374	-2.69374	-1.42961
Acute Phase Response Signaling	2.9	0.153	-1.043	IL1B	interleukin 1 beta	Extracellular Space	cytokine	3.60996e-17	1.10659e-21	up	28.4372	28.4372	4.82971
Acute Phase Response Signaling	2.9	0.153	-1.043	PIK3CD	phosphatidylinositol-4,5-bisphosphate 3-kinase catalytic subunit delta	Cytoplasm	kinase	4.09814e-09	6.26688e-10	down	2.79451	-2.79451	-1.48259
Acute Phase Response Signaling	2.9	0.153	-1.043	ELK1	ELK1, ETS transcription factor	Nucleus	transcription regulator	1.66413e-10	1.53511e-11	down	2.89408	-2.89408	-1.53311
NGF Signaling	2.87	0.168	-1.606	RAP1B	RAP1B, member of RAS oncogene family	Cytoplasm	enzyme	5.71809e-11	4.25828e-12	down	3.7316	-3.7316	-1.89979
NGF Signaling	2.87	0.168	-1.606	MAP3K14	mitogen-activated protein kinase kinase kinase 14	Cytoplasm	kinase	1.69086e-09	2.26353e-10	down	2.58768	-2.58768	-1.37166
NGF Signaling	2.87	0.168	-1.606	RALA	RAS like proto-oncogene A	Cytoplasm	enzyme	1.03778e-12	3.04108e-14	down	2.10141	-2.10141	-1.07136
NGF Signaling	2.87	0.168	-1.606	PIK3R1	phosphoinositide-3-kinase regulatory subunit 1	Cytoplasm	kinase	6.31517e-09	1.02209e-09	up	2.10717	2.10717	1.07531
NGF Signaling	2.87	0.168	-1.606	RAC1	Rac family small GTPase 1	Plasma Membrane	enzyme	9.74029e-16	2.35993e-18	down	3.9564	-3.9564	-1.98419
NGF Signaling	2.87	0.168	-1.606	RPS6KA5	ribosomal protein S6 kinase A5	Nucleus	kinase	3.15068e-08	6.29172e-09	down	2.0463	-2.0463	-1.03302
NGF Signaling	2.87	0.168	-1.606	NGF	nerve growth factor	Extracellular Space	growth factor	6.26154e-10	7.25802e-11	down	2.68301	-2.68301	-1.42385
NGF Signaling	2.87	0.168	-1.606	RAP1A	RAP1A, member of RAS oncogene family	Cytoplasm	enzyme	5.60714e-13	1.40143e-14	down	3.07254	-3.07254	-1.61943
NGF Signaling	2.87	0.168	-1.606	PIK3R3	phosphoinositide-3-kinase regulatory subunit 3	Cytoplasm	kinase	2.242e-08	4.27816e-09	up	2.18979	2.18979	1.13079
NGF Signaling	2.87	0.168	-1.606	ROCK2	Rho associated coiled-coil containing protein kinase 2	Cytoplasm	kinase	2.06865e-12	7.23386e-14	down	2.6843	-2.6843	-1.42454
NGF Signaling	2.87	0.168	-1.606	SHC1	SHC adaptor protein 1	Cytoplasm	other	1.37217e-12	4.33244e-14	up	2.14646	2.14646	1.10196
NGF Signaling	2.87	0.168	-1.606	MAP3K12	mitogen-activated protein kinase kinase kinase 12	Cytoplasm	kinase	3.86278e-09	5.85771e-10	up	2.11625	2.11625	1.08151
NGF Signaling	2.87	0.168	-1.606	RRAS2	RAS related 2	Plasma Membrane	enzyme	5.95714e-12	2.65268e-13	down	2.69374	-2.69374	-1.42961
NGF Signaling	2.87	0.168	-1.606	GAB1	GRB2 associated binding protein 1	Cytoplasm	kinase	2.28313e-06	7.11317e-07	up	2.19052	2.19052	1.13127
NGF Signaling	2.87	0.168	-1.606	RHOA	ras homolog family member A	Cytoplasm	enzyme	2.83298e-16	2.81781e-19	down	9.74929	-9.74929	-3.2853
NGF Signaling	2.87	0.168	-1.606	TRAF4	TNF receptor associated factor 4	Cytoplasm	other	2.67998e-15	1.17431e-17	up	4.45986	4.45986	2.157
NGF Signaling	2.87	0.168	-1.606	SOS1	SOS Ras/Rac guanine nucleotide exchange factor 1	Cytoplasm	other	1.3713e-07	3.25916e-08	up	2.07165	2.07165	1.05078
NGF Signaling	2.87	0.168	-1.606	MAP3K7	mitogen-activated protein kinase kinase kinase 7	Cytoplasm	kinase	2.85933e-11	1.8435e-12	down	2.4107	-2.4107	-1.26945
NGF Signaling	2.87	0.168	-1.606	AKT3	AKT serine/threonine kinase 3	Cytoplasm	kinase	3.36787e-09	4.99419e-10	down	2.33262	-2.33262	-1.22195
NGF Signaling	2.87	0.168	-1.606	PIK3CD	phosphatidylinositol-4,5-bisphosphate 3-kinase catalytic subunit delta	Cytoplasm	kinase	4.09814e-09	6.26688e-10	down	2.79451	-2.79451	-1.48259
NGF Signaling	2.87	0.168	-1.606	ELK1	ELK1, ETS transcription factor	Nucleus	transcription regulator	1.66413e-10	1.53511e-11	down	2.89408	-2.89408	-1.53311
VEGF Signaling	2.85	0.174	-1	RAP1B	RAP1B, member of RAS oncogene family	Cytoplasm	enzyme	5.71809e-11	4.25828e-12	down	3.7316	-3.7316	-1.89979
VEGF Signaling	2.85	0.174	-1	RALA	RAS like proto-oncogene A	Cytoplasm	enzyme	1.03778e-12	3.04108e-14	down	2.10141	-2.10141	-1.07136
VEGF Signaling	2.85	0.174	-1	PIK3R1	phosphoinositide-3-kinase regulatory subunit 1	Cytoplasm	kinase	6.31517e-09	1.02209e-09	up	2.10717	2.10717	1.07531
VEGF Signaling	2.85	0.174	-1	RAP1A	RAP1A, member of RAS oncogene family	Cytoplasm	enzyme	5.60714e-13	1.40143e-14	down	3.07254	-3.07254	-1.61943
VEGF Signaling	2.85	0.174	-1	ELAVL1	ELAV like RNA binding protein 1	Cytoplasm	other	1.78418e-12	5.99879e-14	down	2.07367	-2.07367	-1.05219
VEGF Signaling	2.85	0.174	-1	EIF2S2	eukaryotic translation initiation factor 2 subunit beta	Cytoplasm	translation regulator	2.97094e-11	1.93895e-12	down	3.4402	-3.4402	-1.78249
VEGF Signaling	2.85	0.174	-1	PIK3R3	phosphoinositide-3-kinase regulatory subunit 3	Cytoplasm	kinase	2.242e-08	4.27816e-09	up	2.18979	2.18979	1.13079
VEGF Signaling	2.85	0.174	-1	ROCK2	Rho associated coiled-coil containing protein kinase 2	Cytoplasm	kinase	2.06865e-12	7.23386e-14	down	2.6843	-2.6843	-1.42454
VEGF Signaling	2.85	0.174	-1	PTK2	protein tyrosine kinase 2	Cytoplasm	kinase	2.40253e-13	4.7977e-15	down	2.79094	-2.79094	-1.48075
VEGF Signaling	2.85	0.174	-1	SHC1	SHC adaptor protein 1	Cytoplasm	other	1.37217e-12	4.33244e-14	up	2.14646	2.14646	1.10196
VEGF Signaling	2.85	0.174	-1	RRAS2	RAS related 2	Plasma Membrane	enzyme	5.95714e-12	2.65268e-13	down	2.69374	-2.69374	-1.42961
VEGF Signaling	2.85	0.174	-1	ACTA2	actin, alpha 2, smooth muscle, aorta	Cytoplasm	other	2.31994e-12	8.34034e-14	down	2.15447	-2.15447	-1.10733
VEGF Signaling	2.85	0.174	-1	GAB1	GRB2 associated binding protein 1	Cytoplasm	kinase	2.28313e-06	7.11317e-07	up	2.19052	2.19052	1.13127
VEGF Signaling	2.85	0.174	-1	SOS1	SOS Ras/Rac guanine nucleotide exchange factor 1	Cytoplasm	other	1.3713e-07	3.25916e-08	up	2.07165	2.07165	1.05078
VEGF Signaling	2.85	0.174	-1	AKT3	AKT serine/threonine kinase 3	Cytoplasm	kinase	3.36787e-09	4.99419e-10	down	2.33262	-2.33262	-1.22195
VEGF Signaling	2.85	0.174	-1	PIK3CD	phosphatidylinositol-4,5-bisphosphate 3-kinase catalytic subunit delta	Cytoplasm	kinase	4.09814e-09	6.26688e-10	down	2.79451	-2.79451	-1.48259
VEGF Signaling	2.85	0.174	-1	ACTG2	actin, gamma 2, smooth muscle, enteric	Cytoplasm	other	2.36262e-07	5.96832e-08	down	2.53055	-2.53055	-1.33945
VEGF Signaling	2.85	0.174	-1	VCL	vinculin	Plasma Membrane	enzyme	4.91444e-15	2.795e-17	down	3.31408	-3.31408	-1.72861
VEGF Signaling	2.85	0.174	-1	EIF1AX	eukaryotic translation initiation factor 1A, X-linked	Cytoplasm	translation regulator	1.12822e-14	8.89112e-17	down	9.09979	-9.09979	-3.18583
PEDF Signaling	2.84	0.183	-1.698	RAP1B	RAP1B, member of RAS oncogene family	Cytoplasm	enzyme	5.71809e-11	4.25828e-12	down	3.7316	-3.7316	-1.89979
PEDF Signaling	2.84	0.183	-1.698	PPARG	peroxisome proliferator activated receptor gamma	Nucleus	ligand-dependent nuclear receptor	2.62096e-11	1.65894e-12	down	3.65834	-3.65834	-1.87119
PEDF Signaling	2.84	0.183	-1.698	RALA	RAS like proto-oncogene A	Cytoplasm	enzyme	1.03778e-12	3.04108e-14	down	2.10141	-2.10141	-1.07136
PEDF Signaling	2.84	0.183	-1.698	WASF2	WAS protein family member 2	Plasma Membrane	other	4.5763e-13	1.07259e-14	down	4.08261	-4.08261	-2.02949
PEDF Signaling	2.84	0.183	-1.698	PIK3R1	phosphoinositide-3-kinase regulatory subunit 1	Cytoplasm	kinase	6.31517e-09	1.02209e-09	up	2.10717	2.10717	1.07531
PEDF Signaling	2.84	0.183	-1.698	RAC1	Rac family small GTPase 1	Plasma Membrane	enzyme	9.74029e-16	2.35993e-18	down	3.9564	-3.9564	-1.98419
PEDF Signaling	2.84	0.183	-1.698	NGF	nerve growth factor	Extracellular Space	growth factor	6.26154e-10	7.25802e-11	down	2.68301	-2.68301	-1.42385
PEDF Signaling	2.84	0.183	-1.698	RAP1A	RAP1A, member of RAS oncogene family	Cytoplasm	enzyme	5.60714e-13	1.40143e-14	down	3.07254	-3.07254	-1.61943
PEDF Signaling	2.84	0.183	-1.698	PIK3R3	phosphoinositide-3-kinase regulatory subunit 3	Cytoplasm	kinase	2.242e-08	4.27816e-09	up	2.18979	2.18979	1.13079
PEDF Signaling	2.84	0.183	-1.698	ROCK2	Rho associated coiled-coil containing protein kinase 2	Cytoplasm	kinase	2.06865e-12	7.23386e-14	down	2.6843	-2.6843	-1.42454
PEDF Signaling	2.84	0.183	-1.698	RRAS2	RAS related 2	Plasma Membrane	enzyme	5.95714e-12	2.65268e-13	down	2.69374	-2.69374	-1.42961
PEDF Signaling	2.84	0.183	-1.698	SOD2	superoxide dismutase 2	Cytoplasm	enzyme	8.30252e-15	5.78796e-17	up	3.3718	3.3718	1.75352
PEDF Signaling	2.84	0.183	-1.698	GAB1	GRB2 associated binding protein 1	Cytoplasm	kinase	2.28313e-06	7.11317e-07	up	2.19052	2.19052	1.13127
PEDF Signaling	2.84	0.183	-1.698	RHOA	ras homolog family member A	Cytoplasm	enzyme	2.83298e-16	2.81781e-19	down	9.74929	-9.74929	-3.2853
PEDF Signaling	2.84	0.183	-1.698	AKT3	AKT serine/threonine kinase 3	Cytoplasm	kinase	3.36787e-09	4.99419e-10	down	2.33262	-2.33262	-1.22195
PEDF Signaling	2.84	0.183	-1.698	PIK3CD	phosphatidylinositol-4,5-bisphosphate 3-kinase catalytic subunit delta	Cytoplasm	kinase	4.09814e-09	6.26688e-10	down	2.79451	-2.79451	-1.48259
PEDF Signaling	2.84	0.183	-1.698	ELK1	ELK1, ETS transcription factor	Nucleus	transcription regulator	1.66413e-10	1.53511e-11	down	2.89408	-2.89408	-1.53311
Cancer Drug Resistance By Drug Efflux	2.83	0.218	NaN	RAP1B	RAP1B, member of RAS oncogene family	Cytoplasm	enzyme	5.71809e-11	4.25828e-12	down	3.7316	-3.7316	-1.89979
Cancer Drug Resistance By Drug Efflux	2.83	0.218	NaN	PIK3R3	phosphoinositide-3-kinase regulatory subunit 3	Cytoplasm	kinase	2.242e-08	4.27816e-09	up	2.18979	2.18979	1.13079
Cancer Drug Resistance By Drug Efflux	2.83	0.218	NaN	RALA	RAS like proto-oncogene A	Cytoplasm	enzyme	1.03778e-12	3.04108e-14	down	2.10141	-2.10141	-1.07136
Cancer Drug Resistance By Drug Efflux	2.83	0.218	NaN	RRAS2	RAS related 2	Plasma Membrane	enzyme	5.95714e-12	2.65268e-13	down	2.69374	-2.69374	-1.42961
Cancer Drug Resistance By Drug Efflux	2.83	0.218	NaN	ABCG2	ATP binding cassette subfamily G member 2 (Junior blood group)	Plasma Membrane	transporter	9.85219e-11	8.2089e-12	down	2.18292	-2.18292	-1.12626
Cancer Drug Resistance By Drug Efflux	2.83	0.218	NaN	PIK3R1	phosphoinositide-3-kinase regulatory subunit 1	Cytoplasm	kinase	6.31517e-09	1.02209e-09	up	2.10717	2.10717	1.07531
Cancer Drug Resistance By Drug Efflux	2.83	0.218	NaN	AKT3	AKT serine/threonine kinase 3	Cytoplasm	kinase	3.36787e-09	4.99419e-10	down	2.33262	-2.33262	-1.22195
Cancer Drug Resistance By Drug Efflux	2.83	0.218	NaN	MDM2	MDM2 proto-oncogene	Nucleus	transcription regulator	1.64016e-10	1.50854e-11	up	2.53286	2.53286	1.34077
Cancer Drug Resistance By Drug Efflux	2.83	0.218	NaN	PIK3CD	phosphatidylinositol-4,5-bisphosphate 3-kinase catalytic subunit delta	Cytoplasm	kinase	4.09814e-09	6.26688e-10	down	2.79451	-2.79451	-1.48259
Cancer Drug Resistance By Drug Efflux	2.83	0.218	NaN	PTGS2	prostaglandin-endoperoxide synthase 2	Cytoplasm	enzyme	2.8881e-15	1.37739e-17	up	8.59073	8.59073	3.10278
Cancer Drug Resistance By Drug Efflux	2.83	0.218	NaN	RAP1A	RAP1A, member of RAS oncogene family	Cytoplasm	enzyme	5.60714e-13	1.40143e-14	down	3.07254	-3.07254	-1.61943
Cancer Drug Resistance By Drug Efflux	2.83	0.218	NaN	PTEN	phosphatase and tensin homolog	Cytoplasm	phosphatase	9.21402e-09	1.56316e-09	down	2.21037	-2.21037	-1.14429
Endometrial Cancer Signaling	2.81	0.2	-1.155	RAP1B	RAP1B, member of RAS oncogene family	Cytoplasm	enzyme	5.71809e-11	4.25828e-12	down	3.7316	-3.7316	-1.89979
Endometrial Cancer Signaling	2.81	0.2	-1.155	RALA	RAS like proto-oncogene A	Cytoplasm	enzyme	1.03778e-12	3.04108e-14	down	2.10141	-2.10141	-1.07136
Endometrial Cancer Signaling	2.81	0.2	-1.155	PIK3R1	phosphoinositide-3-kinase regulatory subunit 1	Cytoplasm	kinase	6.31517e-09	1.02209e-09	up	2.10717	2.10717	1.07531
Endometrial Cancer Signaling	2.81	0.2	-1.155	RAP1A	RAP1A, member of RAS oncogene family	Cytoplasm	enzyme	5.60714e-13	1.40143e-14	down	3.07254	-3.07254	-1.61943
Endometrial Cancer Signaling	2.81	0.2	-1.155	PTEN	phosphatase and tensin homolog	Cytoplasm	phosphatase	9.21402e-09	1.56316e-09	down	2.21037	-2.21037	-1.14429
Endometrial Cancer Signaling	2.81	0.2	-1.155	PIK3R3	phosphoinositide-3-kinase regulatory subunit 3	Cytoplasm	kinase	2.242e-08	4.27816e-09	up	2.18979	2.18979	1.13079
Endometrial Cancer Signaling	2.81	0.2	-1.155	MYC	MYC proto-oncogene, bHLH transcription factor	Nucleus	transcription regulator	1.80475e-14	1.64319e-16	down	5.51821	-5.51821	-2.4642
Endometrial Cancer Signaling	2.81	0.2	-1.155	RRAS2	RAS related 2	Plasma Membrane	enzyme	5.95714e-12	2.65268e-13	down	2.69374	-2.69374	-1.42961
Endometrial Cancer Signaling	2.81	0.2	-1.155	GAB1	GRB2 associated binding protein 1	Cytoplasm	kinase	2.28313e-06	7.11317e-07	up	2.19052	2.19052	1.13127
Endometrial Cancer Signaling	2.81	0.2	-1.155	SOS1	SOS Ras/Rac guanine nucleotide exchange factor 1	Cytoplasm	other	1.3713e-07	3.25916e-08	up	2.07165	2.07165	1.05078
Endometrial Cancer Signaling	2.81	0.2	-1.155	AKT3	AKT serine/threonine kinase 3	Cytoplasm	kinase	3.36787e-09	4.99419e-10	down	2.33262	-2.33262	-1.22195
Endometrial Cancer Signaling	2.81	0.2	-1.155	LEF1	lymphoid enhancer binding factor 1	Nucleus	transcription regulator	1.76884e-07	4.32128e-08	down	2.17595	-2.17595	-1.12164
Endometrial Cancer Signaling	2.81	0.2	-1.155	PIK3CD	phosphatidylinositol-4,5-bisphosphate 3-kinase catalytic subunit delta	Cytoplasm	kinase	4.09814e-09	6.26688e-10	down	2.79451	-2.79451	-1.48259
Endometrial Cancer Signaling	2.81	0.2	-1.155	ELK1	ELK1, ETS transcription factor	Nucleus	transcription regulator	1.66413e-10	1.53511e-11	down	2.89408	-2.89408	-1.53311
HER-2 Signaling in Breast Cancer	2.78	0.181	NaN	RAP1B	RAP1B, member of RAS oncogene family	Cytoplasm	enzyme	5.71809e-11	4.25828e-12	down	3.7316	-3.7316	-1.89979
HER-2 Signaling in Breast Cancer	2.78	0.181	NaN	TSC1	TSC complex subunit 1	Cytoplasm	other	2.89548e-09	4.20033e-10	up	2.46761	2.46761	1.30312
HER-2 Signaling in Breast Cancer	2.78	0.181	NaN	CCNE2	cyclin E2	Nucleus	other	2.13743e-13	4.17565e-15	down	6.93154	-6.93154	-2.79318
HER-2 Signaling in Breast Cancer	2.78	0.181	NaN	RALA	RAS like proto-oncogene A	Cytoplasm	enzyme	1.03778e-12	3.04108e-14	down	2.10141	-2.10141	-1.07136
HER-2 Signaling in Breast Cancer	2.78	0.181	NaN	PIK3R1	phosphoinositide-3-kinase regulatory subunit 1	Cytoplasm	kinase	6.31517e-09	1.02209e-09	up	2.10717	2.10717	1.07531
HER-2 Signaling in Breast Cancer	2.78	0.181	NaN	MDM2	MDM2 proto-oncogene	Nucleus	transcription regulator	1.64016e-10	1.50854e-11	up	2.53286	2.53286	1.34077
HER-2 Signaling in Breast Cancer	2.78	0.181	NaN	RAP1A	RAP1A, member of RAS oncogene family	Cytoplasm	enzyme	5.60714e-13	1.40143e-14	down	3.07254	-3.07254	-1.61943
HER-2 Signaling in Breast Cancer	2.78	0.181	NaN	PIK3R3	phosphoinositide-3-kinase regulatory subunit 3	Cytoplasm	kinase	2.242e-08	4.27816e-09	up	2.18979	2.18979	1.13079
HER-2 Signaling in Breast Cancer	2.78	0.181	NaN	RRAS2	RAS related 2	Plasma Membrane	enzyme	5.95714e-12	2.65268e-13	down	2.69374	-2.69374	-1.42961
HER-2 Signaling in Breast Cancer	2.78	0.181	NaN	GAB1	GRB2 associated binding protein 1	Cytoplasm	kinase	2.28313e-06	7.11317e-07	up	2.19052	2.19052	1.13127
HER-2 Signaling in Breast Cancer	2.78	0.181	NaN	SOS1	SOS Ras/Rac guanine nucleotide exchange factor 1	Cytoplasm	other	1.3713e-07	3.25916e-08	up	2.07165	2.07165	1.05078
HER-2 Signaling in Breast Cancer	2.78	0.181	NaN	CDKN1A	cyclin dependent kinase inhibitor 1A	Nucleus	kinase	9.84455e-16	2.41106e-18	up	3.53342	3.53342	1.82107
HER-2 Signaling in Breast Cancer	2.78	0.181	NaN	PRKCE	protein kinase C epsilon	Cytoplasm	kinase	4.82095e-09	7.50499e-10	down	2.62727	-2.62727	-1.39357
HER-2 Signaling in Breast Cancer	2.78	0.181	NaN	AKT3	AKT serine/threonine kinase 3	Cytoplasm	kinase	3.36787e-09	4.99419e-10	down	2.33262	-2.33262	-1.22195
HER-2 Signaling in Breast Cancer	2.78	0.181	NaN	PRKCH	protein kinase C eta	Cytoplasm	kinase	5.15149e-11	3.74308e-12	down	3.09998	-3.09998	-1.63226
HER-2 Signaling in Breast Cancer	2.78	0.181	NaN	PIK3CD	phosphatidylinositol-4,5-bisphosphate 3-kinase catalytic subunit delta	Cytoplasm	kinase	4.09814e-09	6.26688e-10	down	2.79451	-2.79451	-1.48259
HER-2 Signaling in Breast Cancer	2.78	0.181	NaN	EGFR	epidermal growth factor receptor	Plasma Membrane	kinase	1.20017e-11	6.38805e-13	down	2.83248	-2.83248	-1.50206
RAN Signaling	2.76	0.353	NaN	KPNB1	karyopherin subunit beta 1	Nucleus	transporter	2.49238e-13	5.00614e-15	down	2.42462	-2.42462	-1.27776
RAN Signaling	2.76	0.353	NaN	KPNA5	karyopherin subunit alpha 5	Cytoplasm	other	6.41932e-12	2.9076e-13	up	3.04747	3.04747	1.60761
RAN Signaling	2.76	0.353	NaN	TNPO1	transportin 1	Nucleus	transporter	2.88987e-11	1.86909e-12	down	2.49319	-2.49319	-1.31799
RAN Signaling	2.76	0.353	NaN	RANBP1	RAN binding protein 1	Nucleus	other	9.59403e-14	1.44853e-15	down	2.14703	-2.14703	-1.10234
RAN Signaling	2.76	0.353	NaN	KPNA2	karyopherin subunit alpha 2	Nucleus	transporter	3.99254e-15	2.09759e-17	down	2.80842	-2.80842	-1.48976
RAN Signaling	2.76	0.353	NaN	KPNA1	karyopherin subunit alpha 1	Nucleus	transporter	8.31852e-14	1.21586e-15	down	3.49927	-3.49927	-1.80705
Thrombopoietin Signaling	2.75	0.197	-0.535	RAP1B	RAP1B, member of RAS oncogene family	Cytoplasm	enzyme	5.71809e-11	4.25828e-12	down	3.7316	-3.7316	-1.89979
Thrombopoietin Signaling	2.75	0.197	-0.535	RALA	RAS like proto-oncogene A	Cytoplasm	enzyme	1.03778e-12	3.04108e-14	down	2.10141	-2.10141	-1.07136
Thrombopoietin Signaling	2.75	0.197	-0.535	PIK3R1	phosphoinositide-3-kinase regulatory subunit 1	Cytoplasm	kinase	6.31517e-09	1.02209e-09	up	2.10717	2.10717	1.07531
Thrombopoietin Signaling	2.75	0.197	-0.535	STAT3	signal transducer and activator of transcription 3	Nucleus	transcription regulator	1.31008e-12	4.08628e-14	up	2.15947	2.15947	1.11068
Thrombopoietin Signaling	2.75	0.197	-0.535	RAP1A	RAP1A, member of RAS oncogene family	Cytoplasm	enzyme	5.60714e-13	1.40143e-14	down	3.07254	-3.07254	-1.61943
Thrombopoietin Signaling	2.75	0.197	-0.535	PIK3R3	phosphoinositide-3-kinase regulatory subunit 3	Cytoplasm	kinase	2.242e-08	4.27816e-09	up	2.18979	2.18979	1.13079
Thrombopoietin Signaling	2.75	0.197	-0.535	MYC	MYC proto-oncogene, bHLH transcription factor	Nucleus	transcription regulator	1.80475e-14	1.64319e-16	down	5.51821	-5.51821	-2.4642
Thrombopoietin Signaling	2.75	0.197	-0.535	SHC1	SHC adaptor protein 1	Cytoplasm	other	1.37217e-12	4.33244e-14	up	2.14646	2.14646	1.10196
Thrombopoietin Signaling	2.75	0.197	-0.535	RRAS2	RAS related 2	Plasma Membrane	enzyme	5.95714e-12	2.65268e-13	down	2.69374	-2.69374	-1.42961
Thrombopoietin Signaling	2.75	0.197	-0.535	GAB1	GRB2 associated binding protein 1	Cytoplasm	kinase	2.28313e-06	7.11317e-07	up	2.19052	2.19052	1.13127
Thrombopoietin Signaling	2.75	0.197	-0.535	SOS1	SOS Ras/Rac guanine nucleotide exchange factor 1	Cytoplasm	other	1.3713e-07	3.25916e-08	up	2.07165	2.07165	1.05078
Thrombopoietin Signaling	2.75	0.197	-0.535	PRKCE	protein kinase C epsilon	Cytoplasm	kinase	4.82095e-09	7.50499e-10	down	2.62727	-2.62727	-1.39357
Thrombopoietin Signaling	2.75	0.197	-0.535	PRKCH	protein kinase C eta	Cytoplasm	kinase	5.15149e-11	3.74308e-12	down	3.09998	-3.09998	-1.63226
Thrombopoietin Signaling	2.75	0.197	-0.535	PIK3CD	phosphatidylinositol-4,5-bisphosphate 3-kinase catalytic subunit delta	Cytoplasm	kinase	4.09814e-09	6.26688e-10	down	2.79451	-2.79451	-1.48259
Macropinocytosis Signaling	2.73	0.184	-1.941	RAP1B	RAP1B, member of RAS oncogene family	Cytoplasm	enzyme	5.71809e-11	4.25828e-12	down	3.7316	-3.7316	-1.89979
Macropinocytosis Signaling	2.73	0.184	-1.941	RALA	RAS like proto-oncogene A	Cytoplasm	enzyme	1.03778e-12	3.04108e-14	down	2.10141	-2.10141	-1.07136
Macropinocytosis Signaling	2.73	0.184	-1.941	PIK3R1	phosphoinositide-3-kinase regulatory subunit 1	Cytoplasm	kinase	6.31517e-09	1.02209e-09	up	2.10717	2.10717	1.07531
Macropinocytosis Signaling	2.73	0.184	-1.941	RAC1	Rac family small GTPase 1	Plasma Membrane	enzyme	9.74029e-16	2.35993e-18	down	3.9564	-3.9564	-1.98419
Macropinocytosis Signaling	2.73	0.184	-1.941	NGF	nerve growth factor	Extracellular Space	growth factor	6.26154e-10	7.25802e-11	down	2.68301	-2.68301	-1.42385
Macropinocytosis Signaling	2.73	0.184	-1.941	RAP1A	RAP1A, member of RAS oncogene family	Cytoplasm	enzyme	5.60714e-13	1.40143e-14	down	3.07254	-3.07254	-1.61943
Macropinocytosis Signaling	2.73	0.184	-1.941	CSF1R	colony stimulating factor 1 receptor	Plasma Membrane	kinase	8.09181e-11	6.49037e-12	down	2.65622	-2.65622	-1.40938
Macropinocytosis Signaling	2.73	0.184	-1.941	PIK3R3	phosphoinositide-3-kinase regulatory subunit 3	Cytoplasm	kinase	2.242e-08	4.27816e-09	up	2.18979	2.18979	1.13079
Macropinocytosis Signaling	2.73	0.184	-1.941	PAK1	p21 (RAC1) activated kinase 1	Cytoplasm	kinase	2.28821e-11	1.40818e-12	down	2.47453	-2.47453	-1.30715
Macropinocytosis Signaling	2.73	0.184	-1.941	RAB5A	RAB5A, member RAS oncogene family	Cytoplasm	enzyme	4.74999e-12	2.0037e-13	up	2.02374	2.02374	1.01702
Macropinocytosis Signaling	2.73	0.184	-1.941	RRAS2	RAS related 2	Plasma Membrane	enzyme	5.95714e-12	2.65268e-13	down	2.69374	-2.69374	-1.42961
Macropinocytosis Signaling	2.73	0.184	-1.941	GAB1	GRB2 associated binding protein 1	Cytoplasm	kinase	2.28313e-06	7.11317e-07	up	2.19052	2.19052	1.13127
Macropinocytosis Signaling	2.73	0.184	-1.941	RHOA	ras homolog family member A	Cytoplasm	enzyme	2.83298e-16	2.81781e-19	down	9.74929	-9.74929	-3.2853
Macropinocytosis Signaling	2.73	0.184	-1.941	PRKCE	protein kinase C epsilon	Cytoplasm	kinase	4.82095e-09	7.50499e-10	down	2.62727	-2.62727	-1.39357
Macropinocytosis Signaling	2.73	0.184	-1.941	PRKCH	protein kinase C eta	Cytoplasm	kinase	5.15149e-11	3.74308e-12	down	3.09998	-3.09998	-1.63226
Macropinocytosis Signaling	2.73	0.184	-1.941	PIK3CD	phosphatidylinositol-4,5-bisphosphate 3-kinase catalytic subunit delta	Cytoplasm	kinase	4.09814e-09	6.26688e-10	down	2.79451	-2.79451	-1.48259
fMLP Signaling in Neutrophils	2.7	0.163	-1.606	RAP1B	RAP1B, member of RAS oncogene family	Cytoplasm	enzyme	5.71809e-11	4.25828e-12	down	3.7316	-3.7316	-1.89979
fMLP Signaling in Neutrophils	2.7	0.163	-1.606	RALA	RAS like proto-oncogene A	Cytoplasm	enzyme	1.03778e-12	3.04108e-14	down	2.10141	-2.10141	-1.07136
fMLP Signaling in Neutrophils	2.7	0.163	-1.606	PIK3R1	phosphoinositide-3-kinase regulatory subunit 1	Cytoplasm	kinase	6.31517e-09	1.02209e-09	up	2.10717	2.10717	1.07531
fMLP Signaling in Neutrophils	2.7	0.163	-1.606	CHP1	calcineurin like EF-hand protein 1	Cytoplasm	transporter	7.07216e-11	5.5218e-12	down	2.11682	-2.11682	-1.0819
fMLP Signaling in Neutrophils	2.7	0.163	-1.606	RAC1	Rac family small GTPase 1	Plasma Membrane	enzyme	9.74029e-16	2.35993e-18	down	3.9564	-3.9564	-1.98419
fMLP Signaling in Neutrophils	2.7	0.163	-1.606	GNAI1	G protein subunit alpha i1	Plasma Membrane	enzyme	3.13615e-11	2.07397e-12	up	2.32292	2.32292	1.21594
fMLP Signaling in Neutrophils	2.7	0.163	-1.606	ITPR1	inositol 1,4,5-trisphosphate receptor type 1	Cytoplasm	ion channel	4.18553e-12	1.71862e-13	up	2.10799	2.10799	1.07587
fMLP Signaling in Neutrophils	2.7	0.163	-1.606	RAP1A	RAP1A, member of RAS oncogene family	Cytoplasm	enzyme	5.60714e-13	1.40143e-14	down	3.07254	-3.07254	-1.61943
fMLP Signaling in Neutrophils	2.7	0.163	-1.606	PIK3R3	phosphoinositide-3-kinase regulatory subunit 3	Cytoplasm	kinase	2.242e-08	4.27816e-09	up	2.18979	2.18979	1.13079
fMLP Signaling in Neutrophils	2.7	0.163	-1.606	CALM1 (includes others)	calmodulin 1	Cytoplasm	other	3.10033e-13	6.63396e-15	down	2.21591	-2.21591	-1.1479
fMLP Signaling in Neutrophils	2.7	0.163	-1.606	RRAS2	RAS related 2	Plasma Membrane	enzyme	5.95714e-12	2.65268e-13	down	2.69374	-2.69374	-1.42961
fMLP Signaling in Neutrophils	2.7	0.163	-1.606	GAB1	GRB2 associated binding protein 1	Cytoplasm	kinase	2.28313e-06	7.11317e-07	up	2.19052	2.19052	1.13127
fMLP Signaling in Neutrophils	2.7	0.163	-1.606	PPP3R1	protein phosphatase 3 regulatory subunit B, alpha	Cytoplasm	phosphatase	3.27991e-09	4.84333e-10	down	2.35933	-2.35933	-1.23838
fMLP Signaling in Neutrophils	2.7	0.163	-1.606	NCF2	neutrophil cytosolic factor 2	Cytoplasm	enzyme	1.14378e-10	9.82467e-12	up	2.91594	2.91594	1.54396
fMLP Signaling in Neutrophils	2.7	0.163	-1.606	GNB2	G protein subunit beta 2	Plasma Membrane	enzyme	1.84777e-12	6.25819e-14	down	3.16486	-3.16486	-1.66214
fMLP Signaling in Neutrophils	2.7	0.163	-1.606	PRKCE	protein kinase C epsilon	Cytoplasm	kinase	4.82095e-09	7.50499e-10	down	2.62727	-2.62727	-1.39357
fMLP Signaling in Neutrophils	2.7	0.163	-1.606	NFATC2	nuclear factor of activated T cells 2	Nucleus	transcription regulator	1.83723e-06	5.60633e-07	down	2.24222	-2.24222	-1.16493
fMLP Signaling in Neutrophils	2.7	0.163	-1.606	PRKCH	protein kinase C eta	Cytoplasm	kinase	5.15149e-11	3.74308e-12	down	3.09998	-3.09998	-1.63226
fMLP Signaling in Neutrophils	2.7	0.163	-1.606	PIK3CD	phosphatidylinositol-4,5-bisphosphate 3-kinase catalytic subunit delta	Cytoplasm	kinase	4.09814e-09	6.26688e-10	down	2.79451	-2.79451	-1.48259
fMLP Signaling in Neutrophils	2.7	0.163	-1.606	ELK1	ELK1, ETS transcription factor	Nucleus	transcription regulator	1.66413e-10	1.53511e-11	down	2.89408	-2.89408	-1.53311
fMLP Signaling in Neutrophils	2.7	0.163	-1.606	GNG12	G protein subunit gamma 12	Plasma Membrane	enzyme	1.29166e-13	2.10829e-15	down	3.27726	-3.27726	-1.71249
Integrin Signaling	2.66	0.142	-2.043	RAP1B	RAP1B, member of RAS oncogene family	Cytoplasm	enzyme	5.71809e-11	4.25828e-12	down	3.7316	-3.7316	-1.89979
Integrin Signaling	2.66	0.142	-2.043	RAC2	Rac family small GTPase 2	Cytoplasm	enzyme	2.79732e-16	2.711e-19	down	5.52926	-5.52926	-2.46709
Integrin Signaling	2.66	0.142	-2.043	RALA	RAS like proto-oncogene A	Cytoplasm	enzyme	1.03778e-12	3.04108e-14	down	2.10141	-2.10141	-1.07136
Integrin Signaling	2.66	0.142	-2.043	ARHGAP26	Rho GTPase activating protein 26	Cytoplasm	other	1.74198e-09	2.3413e-10	down	3.27166	-3.27166	-1.71002
Integrin Signaling	2.66	0.142	-2.043	PIK3R1	phosphoinositide-3-kinase regulatory subunit 1	Cytoplasm	kinase	6.31517e-09	1.02209e-09	up	2.10717	2.10717	1.07531
Integrin Signaling	2.66	0.142	-2.043	WASL	Wiskott-Aldrich syndrome like	Cytoplasm	other	2.33381e-13	4.63668e-15	down	2.44402	-2.44402	-1.28926
Integrin Signaling	2.66	0.142	-2.043	PPP1CB	protein phosphatase 1 catalytic subunit beta	Cytoplasm	phosphatase	4.50695e-13	1.04829e-14	down	6.36228	-6.36228	-2.66954
Integrin Signaling	2.66	0.142	-2.043	ITGA10	integrin subunit alpha 10	Plasma Membrane	other	2.30266e-12	8.26279e-14	up	2.80421	2.80421	1.48759
Integrin Signaling	2.66	0.142	-2.043	PTEN	phosphatase and tensin homolog	Cytoplasm	phosphatase	9.21402e-09	1.56316e-09	down	2.21037	-2.21037	-1.14429
Integrin Signaling	2.66	0.142	-2.043	PTK2	protein tyrosine kinase 2	Cytoplasm	kinase	2.40253e-13	4.7977e-15	down	2.79094	-2.79094	-1.48075
Integrin Signaling	2.66	0.142	-2.043	SHC1	SHC adaptor protein 1	Cytoplasm	other	1.37217e-12	4.33244e-14	up	2.14646	2.14646	1.10196
Integrin Signaling	2.66	0.142	-2.043	PAK1	p21 (RAC1) activated kinase 1	Cytoplasm	kinase	2.28821e-11	1.40818e-12	down	2.47453	-2.47453	-1.30715
Integrin Signaling	2.66	0.142	-2.043	RHOB	ras homolog family member B	Cytoplasm	enzyme	1.28288e-12	3.96872e-14	down	2.06188	-2.06188	-1.04396
Integrin Signaling	2.66	0.142	-2.043	SOS1	SOS Ras/Rac guanine nucleotide exchange factor 1	Cytoplasm	other	1.3713e-07	3.25916e-08	up	2.07165	2.07165	1.05078
Integrin Signaling	2.66	0.142	-2.043	ITGAV	integrin subunit alpha V	Plasma Membrane	transmembrane receptor	3.50857e-11	2.37215e-12	down	3.16075	-3.16075	-1.66027
Integrin Signaling	2.66	0.142	-2.043	CAV1	caveolin 1	Plasma Membrane	transmembrane receptor	4.55946e-17	6.97699e-21	down	6.2255	-6.2255	-2.63819
Integrin Signaling	2.66	0.142	-2.043	AKT3	AKT serine/threonine kinase 3	Cytoplasm	kinase	3.36787e-09	4.99419e-10	down	2.33262	-2.33262	-1.22195
Integrin Signaling	2.66	0.142	-2.043	VCL	vinculin	Plasma Membrane	enzyme	4.91444e-15	2.795e-17	down	3.31408	-3.31408	-1.72861
Integrin Signaling	2.66	0.142	-2.043	ACTG2	actin, gamma 2, smooth muscle, enteric	Cytoplasm	other	2.36262e-07	5.96832e-08	down	2.53055	-2.53055	-1.33945
Integrin Signaling	2.66	0.142	-2.043	ITGA2	integrin subunit alpha 2	Plasma Membrane	transmembrane receptor	1.03968e-15	2.70459e-18	up	3.62314	3.62314	1.85724
Integrin Signaling	2.66	0.142	-2.043	RAC1	Rac family small GTPase 1	Plasma Membrane	enzyme	9.74029e-16	2.35993e-18	down	3.9564	-3.9564	-1.98419
Integrin Signaling	2.66	0.142	-2.043	RAP1A	RAP1A, member of RAS oncogene family	Cytoplasm	enzyme	5.60714e-13	1.40143e-14	down	3.07254	-3.07254	-1.61943
Integrin Signaling	2.66	0.142	-2.043	PIK3R3	phosphoinositide-3-kinase regulatory subunit 3	Cytoplasm	kinase	2.242e-08	4.27816e-09	up	2.18979	2.18979	1.13079
Integrin Signaling	2.66	0.142	-2.043	WIPF1	WAS/WASL interacting protein family member 1	Cytoplasm	other	1.60179e-10	1.46739e-11	down	2.15602	-2.15602	-1.10837
Integrin Signaling	2.66	0.142	-2.043	RRAS2	RAS related 2	Plasma Membrane	enzyme	5.95714e-12	2.65268e-13	down	2.69374	-2.69374	-1.42961
Integrin Signaling	2.66	0.142	-2.043	GAB1	GRB2 associated binding protein 1	Cytoplasm	kinase	2.28313e-06	7.11317e-07	up	2.19052	2.19052	1.13127
Integrin Signaling	2.66	0.142	-2.043	ACTA2	actin, alpha 2, smooth muscle, aorta	Cytoplasm	other	2.31994e-12	8.34034e-14	down	2.15447	-2.15447	-1.10733
Integrin Signaling	2.66	0.142	-2.043	LIMS1	LIM zinc finger domain containing 1	Plasma Membrane	other	3.37938e-12	1.3109e-13	down	2.88223	-2.88223	-1.52719
Integrin Signaling	2.66	0.142	-2.043	RHOA	ras homolog family member A	Cytoplasm	enzyme	2.83298e-16	2.81781e-19	down	9.74929	-9.74929	-3.2853
Integrin Signaling	2.66	0.142	-2.043	PIK3CD	phosphatidylinositol-4,5-bisphosphate 3-kinase catalytic subunit delta	Cytoplasm	kinase	4.09814e-09	6.26688e-10	down	2.79451	-2.79451	-1.48259
Integrin Signaling	2.66	0.142	-2.043	TSPAN6	tetraspanin 6	Plasma Membrane	other	9.68169e-13	2.79018e-14	up	2.62246	2.62246	1.39092
Leukocyte Extravasation Signaling	2.62	0.142	-1.512	RAP1B	RAP1B, member of RAS oncogene family	Cytoplasm	enzyme	5.71809e-11	4.25828e-12	down	3.7316	-3.7316	-1.89979
Leukocyte Extravasation Signaling	2.62	0.142	-1.512	RAC2	Rac family small GTPase 2	Cytoplasm	enzyme	2.79732e-16	2.711e-19	down	5.52926	-5.52926	-2.46709
Leukocyte Extravasation Signaling	2.62	0.142	-1.512	MMP14	matrix metallopeptidase 14	Extracellular Space	peptidase	7.01099e-15	4.63108e-17	up	4.20638	4.20638	2.07258
Leukocyte Extravasation Signaling	2.62	0.142	-1.512	PIK3R1	phosphoinositide-3-kinase regulatory subunit 1	Cytoplasm	kinase	6.31517e-09	1.02209e-09	up	2.10717	2.10717	1.07531
Leukocyte Extravasation Signaling	2.62	0.142	-1.512	WASL	Wiskott-Aldrich syndrome like	Cytoplasm	other	2.33381e-13	4.63668e-15	down	2.44402	-2.44402	-1.28926
Leukocyte Extravasation Signaling	2.62	0.142	-1.512	ROCK2	Rho associated coiled-coil containing protein kinase 2	Cytoplasm	kinase	2.06865e-12	7.23386e-14	down	2.6843	-2.6843	-1.42454
Leukocyte Extravasation Signaling	2.62	0.142	-1.512	PTK2	protein tyrosine kinase 2	Cytoplasm	kinase	2.40253e-13	4.7977e-15	down	2.79094	-2.79094	-1.48075
Leukocyte Extravasation Signaling	2.62	0.142	-1.512	CLDN4	claudin 4	Plasma Membrane	transmembrane receptor	1.29768e-11	6.99643e-13	up	7.67771	7.67771	2.94068
Leukocyte Extravasation Signaling	2.62	0.142	-1.512	PRKCE	protein kinase C epsilon	Cytoplasm	kinase	4.82095e-09	7.50499e-10	down	2.62727	-2.62727	-1.39357
Leukocyte Extravasation Signaling	2.62	0.142	-1.512	VCL	vinculin	Plasma Membrane	enzyme	4.91444e-15	2.795e-17	down	3.31408	-3.31408	-1.72861
Leukocyte Extravasation Signaling	2.62	0.142	-1.512	ACTG2	actin, gamma 2, smooth muscle, enteric	Cytoplasm	other	2.36262e-07	5.96832e-08	down	2.53055	-2.53055	-1.33945
Leukocyte Extravasation Signaling	2.62	0.142	-1.512	DLC1	DLC1 Rho GTPase activating protein	Cytoplasm	other	3.85932e-14	4.47842e-16	down	2.86592	-2.86592	-1.519
Leukocyte Extravasation Signaling	2.62	0.142	-1.512	MMP1	matrix metallopeptidase 1	Extracellular Space	peptidase	3.0323e-11	1.98519e-12	up	6.01673	6.01673	2.58898
Leukocyte Extravasation Signaling	2.62	0.142	-1.512	ITK	IL2 inducible T cell kinase	Cytoplasm	kinase	1.71262e-08	3.16099e-09	down	3.42026	-3.42026	-1.77411
Leukocyte Extravasation Signaling	2.62	0.142	-1.512	ITGA2	integrin subunit alpha 2	Plasma Membrane	transmembrane receptor	1.03968e-15	2.70459e-18	up	3.62314	3.62314	1.85724
Leukocyte Extravasation Signaling	2.62	0.142	-1.512	RAC1	Rac family small GTPase 1	Plasma Membrane	enzyme	9.74029e-16	2.35993e-18	down	3.9564	-3.9564	-1.98419
Leukocyte Extravasation Signaling	2.62	0.142	-1.512	GNAI1	G protein subunit alpha i1	Plasma Membrane	enzyme	3.13615e-11	2.07397e-12	up	2.32292	2.32292	1.21594
Leukocyte Extravasation Signaling	2.62	0.142	-1.512	RAP1A	RAP1A, member of RAS oncogene family	Cytoplasm	enzyme	5.60714e-13	1.40143e-14	down	3.07254	-3.07254	-1.61943
Leukocyte Extravasation Signaling	2.62	0.142	-1.512	PIK3R3	phosphoinositide-3-kinase regulatory subunit 3	Cytoplasm	kinase	2.242e-08	4.27816e-09	up	2.18979	2.18979	1.13079
Leukocyte Extravasation Signaling	2.62	0.142	-1.512	F11R	F11 receptor	Plasma Membrane	other	2.9076e-10	2.97508e-11	down	2.34875	-2.34875	-1.23189
Leukocyte Extravasation Signaling	2.62	0.142	-1.512	WIPF1	WAS/WASL interacting protein family member 1	Cytoplasm	other	1.60179e-10	1.46739e-11	down	2.15602	-2.15602	-1.10837
Leukocyte Extravasation Signaling	2.62	0.142	-1.512	GAB1	GRB2 associated binding protein 1	Cytoplasm	kinase	2.28313e-06	7.11317e-07	up	2.19052	2.19052	1.13127
Leukocyte Extravasation Signaling	2.62	0.142	-1.512	ACTA2	actin, alpha 2, smooth muscle, aorta	Cytoplasm	other	2.31994e-12	8.34034e-14	down	2.15447	-2.15447	-1.10733
Leukocyte Extravasation Signaling	2.62	0.142	-1.512	RHOA	ras homolog family member A	Cytoplasm	enzyme	2.83298e-16	2.81781e-19	down	9.74929	-9.74929	-3.2853
Leukocyte Extravasation Signaling	2.62	0.142	-1.512	VAV3	vav guanine nucleotide exchange factor 3	Extracellular Space	cytokine	4.45584e-08	9.30602e-09	up	3.17216	3.17216	1.66547
Leukocyte Extravasation Signaling	2.62	0.142	-1.512	NCF2	neutrophil cytosolic factor 2	Cytoplasm	enzyme	1.14378e-10	9.82467e-12	up	2.91594	2.91594	1.54396
Leukocyte Extravasation Signaling	2.62	0.142	-1.512	CD44	CD44 molecule (Indian blood group)	Plasma Membrane	other	7.81675e-14	1.11401e-15	down	2.15904	-2.15904	-1.11039
Leukocyte Extravasation Signaling	2.62	0.142	-1.512	PIK3CD	phosphatidylinositol-4,5-bisphosphate 3-kinase catalytic subunit delta	Cytoplasm	kinase	4.09814e-09	6.26688e-10	down	2.79451	-2.79451	-1.48259
Leukocyte Extravasation Signaling	2.62	0.142	-1.512	PRKCH	protein kinase C eta	Cytoplasm	kinase	5.15149e-11	3.74308e-12	down	3.09998	-3.09998	-1.63226
Leukocyte Extravasation Signaling	2.62	0.142	-1.512	CTNND1	catenin delta 1	Nucleus	other	1.1797e-10	1.01813e-11	down	2.00928	-2.00928	-1.00668
ERK/MAPK Signaling	2.55	0.142	-1.961	RAP1B	RAP1B, member of RAS oncogene family	Cytoplasm	enzyme	5.71809e-11	4.25828e-12	down	3.7316	-3.7316	-1.89979
ERK/MAPK Signaling	2.55	0.142	-1.961	PRKACB	protein kinase cAMP-activated catalytic subunit beta	Cytoplasm	kinase	7.82228e-11	6.24227e-12	down	3.29471	-3.29471	-1.72015
ERK/MAPK Signaling	2.55	0.142	-1.961	RAC2	Rac family small GTPase 2	Cytoplasm	enzyme	2.79732e-16	2.711e-19	down	5.52926	-5.52926	-2.46709
ERK/MAPK Signaling	2.55	0.142	-1.961	RALA	RAS like proto-oncogene A	Cytoplasm	enzyme	1.03778e-12	3.04108e-14	down	2.10141	-2.10141	-1.07136
ERK/MAPK Signaling	2.55	0.142	-1.961	PIK3R1	phosphoinositide-3-kinase regulatory subunit 1	Cytoplasm	kinase	6.31517e-09	1.02209e-09	up	2.10717	2.10717	1.07531
ERK/MAPK Signaling	2.55	0.142	-1.961	PPP1CB	protein phosphatase 1 catalytic subunit beta	Cytoplasm	phosphatase	4.50695e-13	1.04829e-14	down	6.36228	-6.36228	-2.66954
ERK/MAPK Signaling	2.55	0.142	-1.961	PTK2	protein tyrosine kinase 2	Cytoplasm	kinase	2.40253e-13	4.7977e-15	down	2.79094	-2.79094	-1.48075
ERK/MAPK Signaling	2.55	0.142	-1.961	MYC	MYC proto-oncogene, bHLH transcription factor	Nucleus	transcription regulator	1.80475e-14	1.64319e-16	down	5.51821	-5.51821	-2.4642
ERK/MAPK Signaling	2.55	0.142	-1.961	SHC1	SHC adaptor protein 1	Cytoplasm	other	1.37217e-12	4.33244e-14	up	2.14646	2.14646	1.10196
ERK/MAPK Signaling	2.55	0.142	-1.961	LAMTOR3	late endosomal/lysosomal adaptor, MAPK and MTOR activator 3	Cytoplasm	other	2.90118e-10	2.96777e-11	down	2.95965	-2.95965	-1.56543
ERK/MAPK Signaling	2.55	0.142	-1.961	ELF4	E74 like ETS transcription factor 4	Nucleus	transcription regulator	5.17818e-13	1.26516e-14	down	3.26183	-3.26183	-1.70568
ERK/MAPK Signaling	2.55	0.142	-1.961	PAK1	p21 (RAC1) activated kinase 1	Cytoplasm	kinase	2.28821e-11	1.40818e-12	down	2.47453	-2.47453	-1.30715
ERK/MAPK Signaling	2.55	0.142	-1.961	SOS1	SOS Ras/Rac guanine nucleotide exchange factor 1	Cytoplasm	other	1.3713e-07	3.25916e-08	up	2.07165	2.07165	1.05078
ERK/MAPK Signaling	2.55	0.142	-1.961	PRKCE	protein kinase C epsilon	Cytoplasm	kinase	4.82095e-09	7.50499e-10	down	2.62727	-2.62727	-1.39357
ERK/MAPK Signaling	2.55	0.142	-1.961	ETS1	ETS proto-oncogene 1, transcription factor	Nucleus	transcription regulator	3.79373e-13	8.49501e-15	down	2.79226	-2.79226	-1.48143
ERK/MAPK Signaling	2.55	0.142	-1.961	PPARG	peroxisome proliferator activated receptor gamma	Nucleus	ligand-dependent nuclear receptor	2.62096e-11	1.65894e-12	down	3.65834	-3.65834	-1.87119
ERK/MAPK Signaling	2.55	0.142	-1.961	YWHAG	tyrosine 3-monooxygenase/tryptophan 5-monooxygenase activation protein gamma	Cytoplasm	other	3.02533e-08	6.009e-09	up	2.1716	2.1716	1.11876
ERK/MAPK Signaling	2.55	0.142	-1.961	ITGA2	integrin subunit alpha 2	Plasma Membrane	transmembrane receptor	1.03968e-15	2.70459e-18	up	3.62314	3.62314	1.85724
ERK/MAPK Signaling	2.55	0.142	-1.961	RAC1	Rac family small GTPase 1	Plasma Membrane	enzyme	9.74029e-16	2.35993e-18	down	3.9564	-3.9564	-1.98419
ERK/MAPK Signaling	2.55	0.142	-1.961	RPS6KA5	ribosomal protein S6 kinase A5	Nucleus	kinase	3.15068e-08	6.29172e-09	down	2.0463	-2.0463	-1.03302
ERK/MAPK Signaling	2.55	0.142	-1.961	STAT3	signal transducer and activator of transcription 3	Nucleus	transcription regulator	1.31008e-12	4.08628e-14	up	2.15947	2.15947	1.11068
ERK/MAPK Signaling	2.55	0.142	-1.961	RAP1A	RAP1A, member of RAS oncogene family	Cytoplasm	enzyme	5.60714e-13	1.40143e-14	down	3.07254	-3.07254	-1.61943
ERK/MAPK Signaling	2.55	0.142	-1.961	PIK3R3	phosphoinositide-3-kinase regulatory subunit 3	Cytoplasm	kinase	2.242e-08	4.27816e-09	up	2.18979	2.18979	1.13079
ERK/MAPK Signaling	2.55	0.142	-1.961	PLA2G4A	phospholipase A2 group IVA	Cytoplasm	enzyme	2.59426e-09	3.70912e-10	down	2.48439	-2.48439	-1.31289
ERK/MAPK Signaling	2.55	0.142	-1.961	RRAS2	RAS related 2	Plasma Membrane	enzyme	5.95714e-12	2.65268e-13	down	2.69374	-2.69374	-1.42961
ERK/MAPK Signaling	2.55	0.142	-1.961	GAB1	GRB2 associated binding protein 1	Cytoplasm	kinase	2.28313e-06	7.11317e-07	up	2.19052	2.19052	1.13127
ERK/MAPK Signaling	2.55	0.142	-1.961	PPP2R2B	protein phosphatase 2 regulatory subunit Bbeta	Cytoplasm	phosphatase	5.11313e-10	5.7169e-11	down	3.25051	-3.25051	-1.70067
ERK/MAPK Signaling	2.55	0.142	-1.961	PIK3CD	phosphatidylinositol-4,5-bisphosphate 3-kinase catalytic subunit delta	Cytoplasm	kinase	4.09814e-09	6.26688e-10	down	2.79451	-2.79451	-1.48259
ERK/MAPK Signaling	2.55	0.142	-1.961	ELK1	ELK1, ETS transcription factor	Nucleus	transcription regulator	1.66413e-10	1.53511e-11	down	2.89408	-2.89408	-1.53311
Virus Entry via Endocytic Pathways	2.53	0.164	NaN	RAP1B	RAP1B, member of RAS oncogene family	Cytoplasm	enzyme	5.71809e-11	4.25828e-12	down	3.7316	-3.7316	-1.89979
Virus Entry via Endocytic Pathways	2.53	0.164	NaN	FLNB	filamin B	Cytoplasm	other	1.2694e-15	3.46407e-18	down	4.31892	-4.31892	-2.11067
Virus Entry via Endocytic Pathways	2.53	0.164	NaN	RAC2	Rac family small GTPase 2	Cytoplasm	enzyme	2.79732e-16	2.711e-19	down	5.52926	-5.52926	-2.46709
Virus Entry via Endocytic Pathways	2.53	0.164	NaN	RALA	RAS like proto-oncogene A	Cytoplasm	enzyme	1.03778e-12	3.04108e-14	down	2.10141	-2.10141	-1.07136
Virus Entry via Endocytic Pathways	2.53	0.164	NaN	AP1M2	adaptor related protein complex 1 mu 2 subunit	Cytoplasm	transporter	4.52783e-10	4.96548e-11	down	2.41405	-2.41405	-1.27145
Virus Entry via Endocytic Pathways	2.53	0.164	NaN	PIK3R1	phosphoinositide-3-kinase regulatory subunit 1	Cytoplasm	kinase	6.31517e-09	1.02209e-09	up	2.10717	2.10717	1.07531
Virus Entry via Endocytic Pathways	2.53	0.164	NaN	ITGA2	integrin subunit alpha 2	Plasma Membrane	transmembrane receptor	1.03968e-15	2.70459e-18	up	3.62314	3.62314	1.85724
Virus Entry via Endocytic Pathways	2.53	0.164	NaN	RAC1	Rac family small GTPase 1	Plasma Membrane	enzyme	9.74029e-16	2.35993e-18	down	3.9564	-3.9564	-1.98419
Virus Entry via Endocytic Pathways	2.53	0.164	NaN	RAP1A	RAP1A, member of RAS oncogene family	Cytoplasm	enzyme	5.60714e-13	1.40143e-14	down	3.07254	-3.07254	-1.61943
Virus Entry via Endocytic Pathways	2.53	0.164	NaN	PIK3R3	phosphoinositide-3-kinase regulatory subunit 3	Cytoplasm	kinase	2.242e-08	4.27816e-09	up	2.18979	2.18979	1.13079
Virus Entry via Endocytic Pathways	2.53	0.164	NaN	RRAS2	RAS related 2	Plasma Membrane	enzyme	5.95714e-12	2.65268e-13	down	2.69374	-2.69374	-1.42961
Virus Entry via Endocytic Pathways	2.53	0.164	NaN	ACTA2	actin, alpha 2, smooth muscle, aorta	Cytoplasm	other	2.31994e-12	8.34034e-14	down	2.15447	-2.15447	-1.10733
Virus Entry via Endocytic Pathways	2.53	0.164	NaN	GAB1	GRB2 associated binding protein 1	Cytoplasm	kinase	2.28313e-06	7.11317e-07	up	2.19052	2.19052	1.13127
Virus Entry via Endocytic Pathways	2.53	0.164	NaN	CAV1	caveolin 1	Plasma Membrane	transmembrane receptor	4.55946e-17	6.97699e-21	down	6.2255	-6.2255	-2.63819
Virus Entry via Endocytic Pathways	2.53	0.164	NaN	PRKCE	protein kinase C epsilon	Cytoplasm	kinase	4.82095e-09	7.50499e-10	down	2.62727	-2.62727	-1.39357
Virus Entry via Endocytic Pathways	2.53	0.164	NaN	PRKCH	protein kinase C eta	Cytoplasm	kinase	5.15149e-11	3.74308e-12	down	3.09998	-3.09998	-1.63226
Virus Entry via Endocytic Pathways	2.53	0.164	NaN	PIK3CD	phosphatidylinositol-4,5-bisphosphate 3-kinase catalytic subunit delta	Cytoplasm	kinase	4.09814e-09	6.26688e-10	down	2.79451	-2.79451	-1.48259
Virus Entry via Endocytic Pathways	2.53	0.164	NaN	ACTG2	actin, gamma 2, smooth muscle, enteric	Cytoplasm	other	2.36262e-07	5.96832e-08	down	2.53055	-2.53055	-1.33945
Virus Entry via Endocytic Pathways	2.53	0.164	NaN	CXADR	CXADR, Ig-like cell adhesion molecule	Plasma Membrane	transmembrane receptor	1.51902e-11	8.46484e-13	up	3.07405	3.07405	1.62014
IL-17 Signaling	2.52	0.176	NaN	RAP1B	RAP1B, member of RAS oncogene family	Cytoplasm	enzyme	5.71809e-11	4.25828e-12	down	3.7316	-3.7316	-1.89979
IL-17 Signaling	2.52	0.176	NaN	MAP3K14	mitogen-activated protein kinase kinase kinase 14	Cytoplasm	kinase	1.69086e-09	2.26353e-10	down	2.58768	-2.58768	-1.37166
IL-17 Signaling	2.52	0.176	NaN	CXCL8	C-X-C motif chemokine ligand 8	Extracellular Space	cytokine	1.69082e-13	3.0013e-15	up	4.15112	4.15112	2.0535
IL-17 Signaling	2.52	0.176	NaN	RALA	RAS like proto-oncogene A	Cytoplasm	enzyme	1.03778e-12	3.04108e-14	down	2.10141	-2.10141	-1.07136
IL-17 Signaling	2.52	0.176	NaN	PIK3R1	phosphoinositide-3-kinase regulatory subunit 1	Cytoplasm	kinase	6.31517e-09	1.02209e-09	up	2.10717	2.10717	1.07531
IL-17 Signaling	2.52	0.176	NaN	RAP1A	RAP1A, member of RAS oncogene family	Cytoplasm	enzyme	5.60714e-13	1.40143e-14	down	3.07254	-3.07254	-1.61943
IL-17 Signaling	2.52	0.176	NaN	PIK3R3	phosphoinositide-3-kinase regulatory subunit 3	Cytoplasm	kinase	2.242e-08	4.27816e-09	up	2.18979	2.18979	1.13079
IL-17 Signaling	2.52	0.176	NaN	RRAS2	RAS related 2	Plasma Membrane	enzyme	5.95714e-12	2.65268e-13	down	2.69374	-2.69374	-1.42961
IL-17 Signaling	2.52	0.176	NaN	CCL2	C-C motif chemokine ligand 2	Extracellular Space	cytokine	1.8003e-10	1.68827e-11	down	3.77456	-3.77456	-1.91631
IL-17 Signaling	2.52	0.176	NaN	GAB1	GRB2 associated binding protein 1	Cytoplasm	kinase	2.28313e-06	7.11317e-07	up	2.19052	2.19052	1.13127
IL-17 Signaling	2.52	0.176	NaN	MAP3K7	mitogen-activated protein kinase kinase kinase 7	Cytoplasm	kinase	2.85933e-11	1.8435e-12	down	2.4107	-2.4107	-1.26945
IL-17 Signaling	2.52	0.176	NaN	AKT3	AKT serine/threonine kinase 3	Cytoplasm	kinase	3.36787e-09	4.99419e-10	down	2.33262	-2.33262	-1.22195
IL-17 Signaling	2.52	0.176	NaN	CXCL1	C-X-C motif chemokine ligand 1	Extracellular Space	cytokine	8.5249e-08	1.92348e-08	up	2.30213	2.30213	1.20297
IL-17 Signaling	2.52	0.176	NaN	PIK3CD	phosphatidylinositol-4,5-bisphosphate 3-kinase catalytic subunit delta	Cytoplasm	kinase	4.09814e-09	6.26688e-10	down	2.79451	-2.79451	-1.48259
IL-17 Signaling	2.52	0.176	NaN	PTGS2	prostaglandin-endoperoxide synthase 2	Cytoplasm	enzyme	2.8881e-15	1.37739e-17	up	8.59073	8.59073	3.10278
IL-17 Signaling	2.52	0.176	NaN	ELK1	ELK1, ETS transcription factor	Nucleus	transcription regulator	1.66413e-10	1.53511e-11	down	2.89408	-2.89408	-1.53311
ErbB2-ErbB3 Signaling	2.52	0.187	0	RAP1B	RAP1B, member of RAS oncogene family	Cytoplasm	enzyme	5.71809e-11	4.25828e-12	down	3.7316	-3.7316	-1.89979
ErbB2-ErbB3 Signaling	2.52	0.187	0	RALA	RAS like proto-oncogene A	Cytoplasm	enzyme	1.03778e-12	3.04108e-14	down	2.10141	-2.10141	-1.07136
ErbB2-ErbB3 Signaling	2.52	0.187	0	PIK3R1	phosphoinositide-3-kinase regulatory subunit 1	Cytoplasm	kinase	6.31517e-09	1.02209e-09	up	2.10717	2.10717	1.07531
ErbB2-ErbB3 Signaling	2.52	0.187	0	STAT3	signal transducer and activator of transcription 3	Nucleus	transcription regulator	1.31008e-12	4.08628e-14	up	2.15947	2.15947	1.11068
ErbB2-ErbB3 Signaling	2.52	0.187	0	RAP1A	RAP1A, member of RAS oncogene family	Cytoplasm	enzyme	5.60714e-13	1.40143e-14	down	3.07254	-3.07254	-1.61943
ErbB2-ErbB3 Signaling	2.52	0.187	0	PTEN	phosphatase and tensin homolog	Cytoplasm	phosphatase	9.21402e-09	1.56316e-09	down	2.21037	-2.21037	-1.14429
ErbB2-ErbB3 Signaling	2.52	0.187	0	PIK3R3	phosphoinositide-3-kinase regulatory subunit 3	Cytoplasm	kinase	2.242e-08	4.27816e-09	up	2.18979	2.18979	1.13079
ErbB2-ErbB3 Signaling	2.52	0.187	0	MYC	MYC proto-oncogene, bHLH transcription factor	Nucleus	transcription regulator	1.80475e-14	1.64319e-16	down	5.51821	-5.51821	-2.4642
ErbB2-ErbB3 Signaling	2.52	0.187	0	SHC1	SHC adaptor protein 1	Cytoplasm	other	1.37217e-12	4.33244e-14	up	2.14646	2.14646	1.10196
ErbB2-ErbB3 Signaling	2.52	0.187	0	RRAS2	RAS related 2	Plasma Membrane	enzyme	5.95714e-12	2.65268e-13	down	2.69374	-2.69374	-1.42961
ErbB2-ErbB3 Signaling	2.52	0.187	0	GAB1	GRB2 associated binding protein 1	Cytoplasm	kinase	2.28313e-06	7.11317e-07	up	2.19052	2.19052	1.13127
ErbB2-ErbB3 Signaling	2.52	0.187	0	SOS1	SOS Ras/Rac guanine nucleotide exchange factor 1	Cytoplasm	other	1.3713e-07	3.25916e-08	up	2.07165	2.07165	1.05078
ErbB2-ErbB3 Signaling	2.52	0.187	0	PIK3CD	phosphatidylinositol-4,5-bisphosphate 3-kinase catalytic subunit delta	Cytoplasm	kinase	4.09814e-09	6.26688e-10	down	2.79451	-2.79451	-1.48259
ErbB2-ErbB3 Signaling	2.52	0.187	0	ELK1	ELK1, ETS transcription factor	Nucleus	transcription regulator	1.66413e-10	1.53511e-11	down	2.89408	-2.89408	-1.53311
Axonal Guidance Signaling	2.52	0.12	NaN	PRKACB	protein kinase cAMP-activated catalytic subunit beta	Cytoplasm	kinase	7.82228e-11	6.24227e-12	down	3.29471	-3.29471	-1.72015
Axonal Guidance Signaling	2.52	0.12	NaN	TUBA1B	tubulin alpha 1b	Cytoplasm	other	6.91944e-14	9.5471e-16	down	2.35907	-2.35907	-1.23822
Axonal Guidance Signaling	2.52	0.12	NaN	RAC2	Rac family small GTPase 2	Cytoplasm	enzyme	2.79732e-16	2.711e-19	down	5.52926	-5.52926	-2.46709
Axonal Guidance Signaling	2.52	0.12	NaN	WNT3	Wnt family member 3	Extracellular Space	other	2.26418e-11	1.38877e-12	down	2.55006	-2.55006	-1.35053
Axonal Guidance Signaling	2.52	0.12	NaN	EPHB2	EPH receptor B2	Plasma Membrane	kinase	1.75879e-11	1.01105e-12	down	2.31688	-2.31688	-1.21218
Axonal Guidance Signaling	2.52	0.12	NaN	FZD3	frizzled class receptor 3	Plasma Membrane	G-protein coupled receptor	2.6035e-08	5.0689e-09	up	2.17991	2.17991	1.12427
Axonal Guidance Signaling	2.52	0.12	NaN	PIK3R1	phosphoinositide-3-kinase regulatory subunit 1	Cytoplasm	kinase	6.31517e-09	1.02209e-09	up	2.10717	2.10717	1.07531
Axonal Guidance Signaling	2.52	0.12	NaN	WASL	Wiskott-Aldrich syndrome like	Cytoplasm	other	2.33381e-13	4.63668e-15	down	2.44402	-2.44402	-1.28926
Axonal Guidance Signaling	2.52	0.12	NaN	TUBB	tubulin beta class I	Cytoplasm	other	4.00444e-13	9.09844e-15	down	2.77699	-2.77699	-1.47352
Axonal Guidance Signaling	2.52	0.12	NaN	PTK2	protein tyrosine kinase 2	Cytoplasm	kinase	2.40253e-13	4.7977e-15	down	2.79094	-2.79094	-1.48075
Axonal Guidance Signaling	2.52	0.12	NaN	ROCK2	Rho associated coiled-coil containing protein kinase 2	Cytoplasm	kinase	2.06865e-12	7.23386e-14	down	2.6843	-2.6843	-1.42454
Axonal Guidance Signaling	2.52	0.12	NaN	SEMA6D	semaphorin 6D	Plasma Membrane	other	7.49876e-10	8.92996e-11	up	3.23945	3.23945	1.69575
Axonal Guidance Signaling	2.52	0.12	NaN	PAK1	p21 (RAC1) activated kinase 1	Cytoplasm	kinase	2.28821e-11	1.40818e-12	down	2.47453	-2.47453	-1.30715
Axonal Guidance Signaling	2.52	0.12	NaN	PLCE1	phospholipase C epsilon 1	Cytoplasm	enzyme	3.53535e-08	7.18701e-09	down	2.51417	-2.51417	-1.33008
Axonal Guidance Signaling	2.52	0.12	NaN	CFL2	cofilin 2	Extracellular Space	other	3.52772e-15	1.81739e-17	down	4.18587	-4.18587	-2.06553
Axonal Guidance Signaling	2.52	0.12	NaN	PPP3R1	protein phosphatase 3 regulatory subunit B, alpha	Cytoplasm	phosphatase	3.27991e-09	4.84333e-10	down	2.35933	-2.35933	-1.23838
Axonal Guidance Signaling	2.52	0.12	NaN	ADAM23	ADAM metallopeptidase domain 23	Plasma Membrane	peptidase	6.87182e-10	8.06182e-11	up	2.22671	2.22671	1.15492
Axonal Guidance Signaling	2.52	0.12	NaN	ADAMTS5	ADAM metallopeptidase with thrombospondin type 1 motif 5	Extracellular Space	peptidase	1.72925e-15	5.83232e-18	up	11.1075	11.1075	3.47346
Axonal Guidance Signaling	2.52	0.12	NaN	WNT5B	Wnt family member 5B	Extracellular Space	other	3.91824e-11	2.72508e-12	down	2.16602	-2.16602	-1.11505
Axonal Guidance Signaling	2.52	0.12	NaN	GNG12	G protein subunit gamma 12	Plasma Membrane	enzyme	1.29166e-13	2.10829e-15	down	3.27726	-3.27726	-1.71249
Axonal Guidance Signaling	2.52	0.12	NaN	PAPPA	pappalysin 1	Extracellular Space	peptidase	1.64016e-10	1.50882e-11	up	2.02355	2.02355	1.01689
Axonal Guidance Signaling	2.52	0.12	NaN	CFL1	cofilin 1	Nucleus	other	6.292e-16	1.18747e-18	down	3.92681	-3.92681	-1.97336
Axonal Guidance Signaling	2.52	0.12	NaN	RAC1	Rac family small GTPase 1	Plasma Membrane	enzyme	9.74029e-16	2.35993e-18	down	3.9564	-3.9564	-1.98419
Axonal Guidance Signaling	2.52	0.12	NaN	RAP1A	RAP1A, member of RAS oncogene family	Cytoplasm	enzyme	5.60714e-13	1.40143e-14	down	3.07254	-3.07254	-1.61943
Axonal Guidance Signaling	2.52	0.12	NaN	PIK3R3	phosphoinositide-3-kinase regulatory subunit 3	Cytoplasm	kinase	2.242e-08	4.27816e-09	up	2.18979	2.18979	1.13079
Axonal Guidance Signaling	2.52	0.12	NaN	ADAM12	ADAM metallopeptidase domain 12	Plasma Membrane	peptidase	2.67998e-15	1.16304e-17	down	11.9628	-11.9628	-3.58048
Axonal Guidance Signaling	2.52	0.12	NaN	GAB1	GRB2 associated binding protein 1	Cytoplasm	kinase	2.28313e-06	7.11317e-07	up	2.19052	2.19052	1.13127
Axonal Guidance Signaling	2.52	0.12	NaN	RHOA	ras homolog family member A	Cytoplasm	enzyme	2.83298e-16	2.81781e-19	down	9.74929	-9.74929	-3.2853
Axonal Guidance Signaling	2.52	0.12	NaN	GNB2	G protein subunit beta 2	Plasma Membrane	enzyme	1.84777e-12	6.25819e-14	down	3.16486	-3.16486	-1.66214
Axonal Guidance Signaling	2.52	0.12	NaN	PRKCH	protein kinase C eta	Cytoplasm	kinase	5.15149e-11	3.74308e-12	down	3.09998	-3.09998	-1.63226
Axonal Guidance Signaling	2.52	0.12	NaN	PIK3CD	phosphatidylinositol-4,5-bisphosphate 3-kinase catalytic subunit delta	Cytoplasm	kinase	4.09814e-09	6.26688e-10	down	2.79451	-2.79451	-1.48259
Axonal Guidance Signaling	2.52	0.12	NaN	RAP1B	RAP1B, member of RAS oncogene family	Cytoplasm	enzyme	5.71809e-11	4.25828e-12	down	3.7316	-3.7316	-1.89979
Axonal Guidance Signaling	2.52	0.12	NaN	RALA	RAS like proto-oncogene A	Cytoplasm	enzyme	1.03778e-12	3.04108e-14	down	2.10141	-2.10141	-1.07136
Axonal Guidance Signaling	2.52	0.12	NaN	BMP2	bone morphogenetic protein 2	Extracellular Space	growth factor	2.58305e-09	3.68978e-10	up	2.46996	2.46996	1.30449
Axonal Guidance Signaling	2.52	0.12	NaN	NGF	nerve growth factor	Extracellular Space	growth factor	6.26154e-10	7.25802e-11	down	2.68301	-2.68301	-1.42385
Axonal Guidance Signaling	2.52	0.12	NaN	ABLIM1	actin binding LIM protein 1	Cytoplasm	other	5.22238e-08	1.1132e-08	down	2.4055	-2.4055	-1.26634
Axonal Guidance Signaling	2.52	0.12	NaN	SHC1	SHC adaptor protein 1	Cytoplasm	other	1.37217e-12	4.33244e-14	up	2.14646	2.14646	1.10196
Axonal Guidance Signaling	2.52	0.12	NaN	SOS1	SOS Ras/Rac guanine nucleotide exchange factor 1	Cytoplasm	other	1.3713e-07	3.25916e-08	up	2.07165	2.07165	1.05078
Axonal Guidance Signaling	2.52	0.12	NaN	ADAM19	ADAM metallopeptidase domain 19	Plasma Membrane	peptidase	5.77455e-11	4.31361e-12	down	2.32613	-2.32613	-1.21793
Axonal Guidance Signaling	2.52	0.12	NaN	PRKCE	protein kinase C epsilon	Cytoplasm	kinase	4.82095e-09	7.50499e-10	down	2.62727	-2.62727	-1.39357
Axonal Guidance Signaling	2.52	0.12	NaN	AKT3	AKT serine/threonine kinase 3	Cytoplasm	kinase	3.36787e-09	4.99419e-10	down	2.33262	-2.33262	-1.22195
Axonal Guidance Signaling	2.52	0.12	NaN	TUBB4B	tubulin beta 4B class IVb	Cytoplasm	other	1.49995e-13	2.57833e-15	down	2.20507	-2.20507	-1.14082
Axonal Guidance Signaling	2.52	0.12	NaN	CHP1	calcineurin like EF-hand protein 1	Cytoplasm	transporter	7.07216e-11	5.5218e-12	down	2.11682	-2.11682	-1.0819
Axonal Guidance Signaling	2.52	0.12	NaN	TUBG1	tubulin gamma 1	Cytoplasm	other	4.53314e-13	1.05785e-14	down	2.08196	-2.08196	-1.05794
Axonal Guidance Signaling	2.52	0.12	NaN	ITGA2	integrin subunit alpha 2	Plasma Membrane	transmembrane receptor	1.03968e-15	2.70459e-18	up	3.62314	3.62314	1.85724
Axonal Guidance Signaling	2.52	0.12	NaN	TUBA4A	tubulin alpha 4a	Cytoplasm	other	1.42182e-12	4.51094e-14	down	2.17386	-2.17386	-1.12026
Axonal Guidance Signaling	2.52	0.12	NaN	GNAI1	G protein subunit alpha i1	Plasma Membrane	enzyme	3.13615e-11	2.07397e-12	up	2.32292	2.32292	1.21594
Axonal Guidance Signaling	2.52	0.12	NaN	EFNA4	ephrin A4	Plasma Membrane	kinase	3.54713e-09	5.30667e-10	up	2.01261	2.01261	1.00907
Axonal Guidance Signaling	2.52	0.12	NaN	EFNA1	ephrin A1	Plasma Membrane	other	4.69122e-08	9.8694e-09	up	2.43859	2.43859	1.28605
Axonal Guidance Signaling	2.52	0.12	NaN	WIPF1	WAS/WASL interacting protein family member 1	Cytoplasm	other	1.60179e-10	1.46739e-11	down	2.15602	-2.15602	-1.10837
Axonal Guidance Signaling	2.52	0.12	NaN	RRAS2	RAS related 2	Plasma Membrane	enzyme	5.95714e-12	2.65268e-13	down	2.69374	-2.69374	-1.42961
Axonal Guidance Signaling	2.52	0.12	NaN	NTRK3	neurotrophic receptor tyrosine kinase 3	Plasma Membrane	kinase	7.73662e-06	2.6797e-06	down	2.01711	-2.01711	-1.01229
Axonal Guidance Signaling	2.52	0.12	NaN	NFATC2	nuclear factor of activated T cells 2	Nucleus	transcription regulator	1.83723e-06	5.60633e-07	down	2.24222	-2.24222	-1.16493
Axonal Guidance Signaling	2.52	0.12	NaN	EPHA5	EPH receptor A5	Plasma Membrane	kinase	1.09222e-08	1.89139e-09	up	2.07549	2.07549	1.05345
Axonal Guidance Signaling	2.52	0.12	NaN	WNT5A	Wnt family member 5A	Extracellular Space	cytokine	2.3195e-10	2.27987e-11	down	2.34575	-2.34575	-1.23005
Hepatic Fibrosis / Hepatic Stellate Cell Activation	2.51	0.144	NaN	CXCL8	C-X-C motif chemokine ligand 8	Extracellular Space	cytokine	1.69082e-13	3.0013e-15	up	4.15112	4.15112	2.0535
Hepatic Fibrosis / Hepatic Stellate Cell Activation	2.51	0.144	NaN	SMAD2	SMAD family member 2	Nucleus	transcription regulator	3.84551e-11	2.66273e-12	down	2.74936	-2.74936	-1.4591
Hepatic Fibrosis / Hepatic Stellate Cell Activation	2.51	0.144	NaN	IGFBP4	insulin like growth factor binding protein 4	Extracellular Space	other	1.76373e-10	1.64678e-11	up	2.46911	2.46911	1.30399
Hepatic Fibrosis / Hepatic Stellate Cell Activation	2.51	0.144	NaN	IL1A	interleukin 1 alpha	Extracellular Space	cytokine	8.42046e-13	2.3451e-14	up	3.80835	3.80835	1.92917
Hepatic Fibrosis / Hepatic Stellate Cell Activation	2.51	0.144	NaN	COL5A2	collagen type V alpha 2 chain	Extracellular Space	other	1.34678e-13	2.24104e-15	up	2.75536	2.75536	1.46224
Hepatic Fibrosis / Hepatic Stellate Cell Activation	2.51	0.144	NaN	CTGF	connective tissue growth factor	Extracellular Space	growth factor	1.51114e-14	1.29107e-16	down	6.10899	-6.10899	-2.61093
Hepatic Fibrosis / Hepatic Stellate Cell Activation	2.51	0.144	NaN	FGF2	fibroblast growth factor 2	Extracellular Space	growth factor	5.18684e-13	1.2686e-14	up	2.23488	2.23488	1.1602
Hepatic Fibrosis / Hepatic Stellate Cell Activation	2.51	0.144	NaN	SMAD3	SMAD family member 3	Nucleus	transcription regulator	2.11641e-14	2.0565e-16	down	6.05424	-6.05424	-2.59795
Hepatic Fibrosis / Hepatic Stellate Cell Activation	2.51	0.144	NaN	KLF6	Kruppel like factor 6	Nucleus	transcription regulator	1.10138e-12	3.27914e-14	down	2.89819	-2.89819	-1.53515
Hepatic Fibrosis / Hepatic Stellate Cell Activation	2.51	0.144	NaN	COL4A3BP	collagen type IV alpha 3 binding protein	Cytoplasm	kinase	6.38389e-11	4.87787e-12	up	2.51959	2.51959	1.33319
Hepatic Fibrosis / Hepatic Stellate Cell Activation	2.51	0.144	NaN	COL4A2	collagen type IV alpha 2 chain	Extracellular Space	other	2.25504e-10	2.20328e-11	down	2.62054	-2.62054	-1.38987
Hepatic Fibrosis / Hepatic Stellate Cell Activation	2.51	0.144	NaN	COL15A1	collagen type XV alpha 1 chain	Extracellular Space	other	2.21097e-08	4.21444e-09	down	2.3425	-2.3425	-1.22805
Hepatic Fibrosis / Hepatic Stellate Cell Activation	2.51	0.144	NaN	FGF1	fibroblast growth factor 1	Extracellular Space	growth factor	1.35107e-10	1.19693e-11	down	2.39816	-2.39816	-1.26193
Hepatic Fibrosis / Hepatic Stellate Cell Activation	2.51	0.144	NaN	TGFBR2	transforming growth factor beta receptor 2	Plasma Membrane	kinase	2.6425e-14	2.74965e-16	up	2.42651	2.42651	1.27888
Hepatic Fibrosis / Hepatic Stellate Cell Activation	2.51	0.144	NaN	COL1A2	collagen type I alpha 2 chain	Extracellular Space	other	2.26778e-11	1.39213e-12	up	2.25078	2.25078	1.17042
Hepatic Fibrosis / Hepatic Stellate Cell Activation	2.51	0.144	NaN	CXCL3	C-X-C motif chemokine ligand 3	Extracellular Space	cytokine	1.03945e-10	8.75888e-12	up	4.02873	4.02873	2.01033
Hepatic Fibrosis / Hepatic Stellate Cell Activation	2.51	0.144	NaN	COL6A1	collagen type VI alpha 1 chain	Extracellular Space	other	4.41381e-09	6.80477e-10	up	2.29707	2.29707	1.1998
Hepatic Fibrosis / Hepatic Stellate Cell Activation	2.51	0.144	NaN	CCL2	C-C motif chemokine ligand 2	Extracellular Space	cytokine	1.8003e-10	1.68827e-11	down	3.77456	-3.77456	-1.91631
Hepatic Fibrosis / Hepatic Stellate Cell Activation	2.51	0.144	NaN	COL6A3	collagen type VI alpha 3 chain	Extracellular Space	other	1.39055e-14	1.16677e-16	down	2.61824	-2.61824	-1.3886
Hepatic Fibrosis / Hepatic Stellate Cell Activation	2.51	0.144	NaN	ACTA2	actin, alpha 2, smooth muscle, aorta	Cytoplasm	other	2.31994e-12	8.34034e-14	down	2.15447	-2.15447	-1.10733
Hepatic Fibrosis / Hepatic Stellate Cell Activation	2.51	0.144	NaN	CD40	CD40 molecule	Plasma Membrane	transmembrane receptor	1.69383e-08	3.12372e-09	down	2.2817	-2.2817	-1.19011
Hepatic Fibrosis / Hepatic Stellate Cell Activation	2.51	0.144	NaN	LAMA1	laminin subunit alpha 1	Extracellular Space	other	4.18347e-10	4.53556e-11	up	2.01507	2.01507	1.01083
Hepatic Fibrosis / Hepatic Stellate Cell Activation	2.51	0.144	NaN	SMAD4	SMAD family member 4	Nucleus	transcription regulator	3.85522e-10	4.12789e-11	down	2.81975	-2.81975	-1.49557
Hepatic Fibrosis / Hepatic Stellate Cell Activation	2.51	0.144	NaN	IL1B	interleukin 1 beta	Extracellular Space	cytokine	3.60996e-17	1.10659e-21	up	28.4372	28.4372	4.82971
Hepatic Fibrosis / Hepatic Stellate Cell Activation	2.51	0.144	NaN	SERPINE1	serpin family E member 1	Extracellular Space	other	3.23968e-15	1.57812e-17	down	3.37587	-3.37587	-1.75526
Hepatic Fibrosis / Hepatic Stellate Cell Activation	2.51	0.144	NaN	MMP1	matrix metallopeptidase 1	Extracellular Space	peptidase	3.0323e-11	1.98519e-12	up	6.01673	6.01673	2.58898
Hepatic Fibrosis / Hepatic Stellate Cell Activation	2.51	0.144	NaN	EGFR	epidermal growth factor receptor	Plasma Membrane	kinase	1.20017e-11	6.38805e-13	down	2.83248	-2.83248	-1.50206
IL-6 Signaling	2.49	0.157	0.655	RAP1B	RAP1B, member of RAS oncogene family	Cytoplasm	enzyme	5.71809e-11	4.25828e-12	down	3.7316	-3.7316	-1.89979
IL-6 Signaling	2.49	0.157	0.655	CXCL8	C-X-C motif chemokine ligand 8	Extracellular Space	cytokine	1.69082e-13	3.0013e-15	up	4.15112	4.15112	2.0535
IL-6 Signaling	2.49	0.157	0.655	MAP3K14	mitogen-activated protein kinase kinase kinase 14	Cytoplasm	kinase	1.69086e-09	2.26353e-10	down	2.58768	-2.58768	-1.37166
IL-6 Signaling	2.49	0.157	0.655	IL1A	interleukin 1 alpha	Extracellular Space	cytokine	8.42046e-13	2.3451e-14	up	3.80835	3.80835	1.92917
IL-6 Signaling	2.49	0.157	0.655	RALA	RAS like proto-oncogene A	Cytoplasm	enzyme	1.03778e-12	3.04108e-14	down	2.10141	-2.10141	-1.07136
IL-6 Signaling	2.49	0.157	0.655	PIK3R1	phosphoinositide-3-kinase regulatory subunit 1	Cytoplasm	kinase	6.31517e-09	1.02209e-09	up	2.10717	2.10717	1.07531
IL-6 Signaling	2.49	0.157	0.655	STAT3	signal transducer and activator of transcription 3	Nucleus	transcription regulator	1.31008e-12	4.08628e-14	up	2.15947	2.15947	1.11068
IL-6 Signaling	2.49	0.157	0.655	RAP1A	RAP1A, member of RAS oncogene family	Cytoplasm	enzyme	5.60714e-13	1.40143e-14	down	3.07254	-3.07254	-1.61943
IL-6 Signaling	2.49	0.157	0.655	IL36B	interleukin 36 beta	Extracellular Space	cytokine	7.6933e-11	6.12168e-12	up	2.70391	2.70391	1.43505
IL-6 Signaling	2.49	0.157	0.655	PIK3R3	phosphoinositide-3-kinase regulatory subunit 3	Cytoplasm	kinase	2.242e-08	4.27816e-09	up	2.18979	2.18979	1.13079
IL-6 Signaling	2.49	0.157	0.655	SHC1	SHC adaptor protein 1	Cytoplasm	other	1.37217e-12	4.33244e-14	up	2.14646	2.14646	1.10196
IL-6 Signaling	2.49	0.157	0.655	CSNK2A2	casein kinase 2 alpha 2	Cytoplasm	kinase	7.09692e-12	3.29959e-13	down	2.25322	-2.25322	-1.17199
IL-6 Signaling	2.49	0.157	0.655	RRAS2	RAS related 2	Plasma Membrane	enzyme	5.95714e-12	2.65268e-13	down	2.69374	-2.69374	-1.42961
IL-6 Signaling	2.49	0.157	0.655	GAB1	GRB2 associated binding protein 1	Cytoplasm	kinase	2.28313e-06	7.11317e-07	up	2.19052	2.19052	1.13127
IL-6 Signaling	2.49	0.157	0.655	SOS1	SOS Ras/Rac guanine nucleotide exchange factor 1	Cytoplasm	other	1.3713e-07	3.25916e-08	up	2.07165	2.07165	1.05078
IL-6 Signaling	2.49	0.157	0.655	MAP3K7	mitogen-activated protein kinase kinase kinase 7	Cytoplasm	kinase	2.85933e-11	1.8435e-12	down	2.4107	-2.4107	-1.26945
IL-6 Signaling	2.49	0.157	0.655	AKT3	AKT serine/threonine kinase 3	Cytoplasm	kinase	3.36787e-09	4.99419e-10	down	2.33262	-2.33262	-1.22195
IL-6 Signaling	2.49	0.157	0.655	IL1B	interleukin 1 beta	Extracellular Space	cytokine	3.60996e-17	1.10659e-21	up	28.4372	28.4372	4.82971
IL-6 Signaling	2.49	0.157	0.655	PIK3CD	phosphatidylinositol-4,5-bisphosphate 3-kinase catalytic subunit delta	Cytoplasm	kinase	4.09814e-09	6.26688e-10	down	2.79451	-2.79451	-1.48259
IL-6 Signaling	2.49	0.157	0.655	ELK1	ELK1, ETS transcription factor	Nucleus	transcription regulator	1.66413e-10	1.53511e-11	down	2.89408	-2.89408	-1.53311
IL-6 Signaling	2.49	0.157	0.655	MAP4K4	mitogen-activated protein kinase kinase kinase kinase 4	Cytoplasm	kinase	1.98508e-12	6.85995e-14	up	2.53379	2.53379	1.3413
Myc Mediated Apoptosis Signaling	2.46	0.184	NaN	RAP1B	RAP1B, member of RAS oncogene family	Cytoplasm	enzyme	5.71809e-11	4.25828e-12	down	3.7316	-3.7316	-1.89979
Myc Mediated Apoptosis Signaling	2.46	0.184	NaN	YWHAG	tyrosine 3-monooxygenase/tryptophan 5-monooxygenase activation protein gamma	Cytoplasm	other	3.02533e-08	6.009e-09	up	2.1716	2.1716	1.11876
Myc Mediated Apoptosis Signaling	2.46	0.184	NaN	RALA	RAS like proto-oncogene A	Cytoplasm	enzyme	1.03778e-12	3.04108e-14	down	2.10141	-2.10141	-1.07136
Myc Mediated Apoptosis Signaling	2.46	0.184	NaN	PIK3R1	phosphoinositide-3-kinase regulatory subunit 1	Cytoplasm	kinase	6.31517e-09	1.02209e-09	up	2.10717	2.10717	1.07531
Myc Mediated Apoptosis Signaling	2.46	0.184	NaN	RAP1A	RAP1A, member of RAS oncogene family	Cytoplasm	enzyme	5.60714e-13	1.40143e-14	down	3.07254	-3.07254	-1.61943
Myc Mediated Apoptosis Signaling	2.46	0.184	NaN	PIK3R3	phosphoinositide-3-kinase regulatory subunit 3	Cytoplasm	kinase	2.242e-08	4.27816e-09	up	2.18979	2.18979	1.13079
Myc Mediated Apoptosis Signaling	2.46	0.184	NaN	MYC	MYC proto-oncogene, bHLH transcription factor	Nucleus	transcription regulator	1.80475e-14	1.64319e-16	down	5.51821	-5.51821	-2.4642
Myc Mediated Apoptosis Signaling	2.46	0.184	NaN	SHC1	SHC adaptor protein 1	Cytoplasm	other	1.37217e-12	4.33244e-14	up	2.14646	2.14646	1.10196
Myc Mediated Apoptosis Signaling	2.46	0.184	NaN	RRAS2	RAS related 2	Plasma Membrane	enzyme	5.95714e-12	2.65268e-13	down	2.69374	-2.69374	-1.42961
Myc Mediated Apoptosis Signaling	2.46	0.184	NaN	GAB1	GRB2 associated binding protein 1	Cytoplasm	kinase	2.28313e-06	7.11317e-07	up	2.19052	2.19052	1.13127
Myc Mediated Apoptosis Signaling	2.46	0.184	NaN	SOS1	SOS Ras/Rac guanine nucleotide exchange factor 1	Cytoplasm	other	1.3713e-07	3.25916e-08	up	2.07165	2.07165	1.05078
Myc Mediated Apoptosis Signaling	2.46	0.184	NaN	AKT3	AKT serine/threonine kinase 3	Cytoplasm	kinase	3.36787e-09	4.99419e-10	down	2.33262	-2.33262	-1.22195
Myc Mediated Apoptosis Signaling	2.46	0.184	NaN	CYCS	cytochrome c, somatic	Cytoplasm	transporter	3.78748e-13	8.47135e-15	down	2.80508	-2.80508	-1.48804
Myc Mediated Apoptosis Signaling	2.46	0.184	NaN	PIK3CD	phosphatidylinositol-4,5-bisphosphate 3-kinase catalytic subunit delta	Cytoplasm	kinase	4.09814e-09	6.26688e-10	down	2.79451	-2.79451	-1.48259
Glioma Invasiveness Signaling	2.46	0.184	-2.138	RAP1B	RAP1B, member of RAS oncogene family	Cytoplasm	enzyme	5.71809e-11	4.25828e-12	down	3.7316	-3.7316	-1.89979
Glioma Invasiveness Signaling	2.46	0.184	-2.138	RALA	RAS like proto-oncogene A	Cytoplasm	enzyme	1.03778e-12	3.04108e-14	down	2.10141	-2.10141	-1.07136
Glioma Invasiveness Signaling	2.46	0.184	-2.138	HMMR	hyaluronan mediated motility receptor	Plasma Membrane	transmembrane receptor	5.94689e-13	1.51819e-14	down	8.62457	-8.62457	-3.10845
Glioma Invasiveness Signaling	2.46	0.184	-2.138	PIK3R1	phosphoinositide-3-kinase regulatory subunit 1	Cytoplasm	kinase	6.31517e-09	1.02209e-09	up	2.10717	2.10717	1.07531
Glioma Invasiveness Signaling	2.46	0.184	-2.138	RAP1A	RAP1A, member of RAS oncogene family	Cytoplasm	enzyme	5.60714e-13	1.40143e-14	down	3.07254	-3.07254	-1.61943
Glioma Invasiveness Signaling	2.46	0.184	-2.138	PIK3R3	phosphoinositide-3-kinase regulatory subunit 3	Cytoplasm	kinase	2.242e-08	4.27816e-09	up	2.18979	2.18979	1.13079
Glioma Invasiveness Signaling	2.46	0.184	-2.138	PTK2	protein tyrosine kinase 2	Cytoplasm	kinase	2.40253e-13	4.7977e-15	down	2.79094	-2.79094	-1.48075
Glioma Invasiveness Signaling	2.46	0.184	-2.138	RRAS2	RAS related 2	Plasma Membrane	enzyme	5.95714e-12	2.65268e-13	down	2.69374	-2.69374	-1.42961
Glioma Invasiveness Signaling	2.46	0.184	-2.138	GAB1	GRB2 associated binding protein 1	Cytoplasm	kinase	2.28313e-06	7.11317e-07	up	2.19052	2.19052	1.13127
Glioma Invasiveness Signaling	2.46	0.184	-2.138	RHOB	ras homolog family member B	Cytoplasm	enzyme	1.28288e-12	3.96872e-14	down	2.06188	-2.06188	-1.04396
Glioma Invasiveness Signaling	2.46	0.184	-2.138	RHOA	ras homolog family member A	Cytoplasm	enzyme	2.83298e-16	2.81781e-19	down	9.74929	-9.74929	-3.2853
Glioma Invasiveness Signaling	2.46	0.184	-2.138	ITGAV	integrin subunit alpha V	Plasma Membrane	transmembrane receptor	3.50857e-11	2.37215e-12	down	3.16075	-3.16075	-1.66027
Glioma Invasiveness Signaling	2.46	0.184	-2.138	CD44	CD44 molecule (Indian blood group)	Plasma Membrane	other	7.81675e-14	1.11401e-15	down	2.15904	-2.15904	-1.11039
Glioma Invasiveness Signaling	2.46	0.184	-2.138	PIK3CD	phosphatidylinositol-4,5-bisphosphate 3-kinase catalytic subunit delta	Cytoplasm	kinase	4.09814e-09	6.26688e-10	down	2.79451	-2.79451	-1.48259
Role of Oct4 in Mammalian Embryonic Stem Cell Pluripotency	2.43	0.217	NaN	FAM208A	family with sequence similarity 208 member A	Nucleus	other	1.28753e-11	6.92857e-13	down	2.45137	-2.45137	-1.29359
Role of Oct4 in Mammalian Embryonic Stem Cell Pluripotency	2.43	0.217	NaN	KDM5B	lysine demethylase 5B	Nucleus	transcription regulator	1.12236e-10	9.58344e-12	up	2.21566	2.21566	1.14774
Role of Oct4 in Mammalian Embryonic Stem Cell Pluripotency	2.43	0.217	NaN	PPP1R8	protein phosphatase 1 regulatory subunit 8	Nucleus	phosphatase	1.78327e-12	5.98972e-14	up	2.53381	2.53381	1.34131
Role of Oct4 in Mammalian Embryonic Stem Cell Pluripotency	2.43	0.217	NaN	CCNF	cyclin F	Nucleus	enzyme	9.69511e-10	1.20095e-10	down	2.8016	-2.8016	-1.48625
Role of Oct4 in Mammalian Embryonic Stem Cell Pluripotency	2.43	0.217	NaN	NR2F2	nuclear receptor subfamily 2 group F member 2	Nucleus	ligand-dependent nuclear receptor	8.24581e-09	1.37767e-09	down	2.02852	-2.02852	-1.02043
Role of Oct4 in Mammalian Embryonic Stem Cell Pluripotency	2.43	0.217	NaN	JARID2	jumonji and AT-rich interaction domain containing 2	Nucleus	transcription regulator	5.89918e-10	6.76769e-11	up	2.01965	2.01965	1.01411
Role of Oct4 in Mammalian Embryonic Stem Cell Pluripotency	2.43	0.217	NaN	SH3GLB1	SH3 domain containing GRB2 like, endophilin B1	Cytoplasm	enzyme	2.86692e-14	3.03436e-16	down	4.75991	-4.75991	-2.25093
Role of Oct4 in Mammalian Embryonic Stem Cell Pluripotency	2.43	0.217	NaN	BRCA1	BRCA1, DNA repair associated	Nucleus	transcription regulator	4.5988e-14	5.66637e-16	down	5.1073	-5.1073	-2.35256
Role of Oct4 in Mammalian Embryonic Stem Cell Pluripotency	2.43	0.217	NaN	ASH2L	ASH2 like histone lysine methyltransferase complex subunit	Nucleus	transcription regulator	7.36575e-14	1.03132e-15	down	4.10515	-4.10515	-2.03743
Role of Oct4 in Mammalian Embryonic Stem Cell Pluripotency	2.43	0.217	NaN	PARP1	poly(ADP-ribose) polymerase 1	Nucleus	enzyme	6.91944e-14	9.54466e-16	down	7.51434	-7.51434	-2.90965
Fcγ Receptor-mediated Phagocytosis in Macrophages and Monocytes	2.43	0.172	-2	RAC2	Rac family small GTPase 2	Cytoplasm	enzyme	2.79732e-16	2.711e-19	down	5.52926	-5.52926	-2.46709
Fcγ Receptor-mediated Phagocytosis in Macrophages and Monocytes	2.43	0.172	-2	PIK3R1	phosphoinositide-3-kinase regulatory subunit 1	Cytoplasm	kinase	6.31517e-09	1.02209e-09	up	2.10717	2.10717	1.07531
Fcγ Receptor-mediated Phagocytosis in Macrophages and Monocytes	2.43	0.172	-2	RAC1	Rac family small GTPase 1	Plasma Membrane	enzyme	9.74029e-16	2.35993e-18	down	3.9564	-3.9564	-1.98419
Fcγ Receptor-mediated Phagocytosis in Macrophages and Monocytes	2.43	0.172	-2	PTEN	phosphatase and tensin homolog	Cytoplasm	phosphatase	9.21402e-09	1.56316e-09	down	2.21037	-2.21037	-1.14429
Fcγ Receptor-mediated Phagocytosis in Macrophages and Monocytes	2.43	0.172	-2	PIK3R3	phosphoinositide-3-kinase regulatory subunit 3	Cytoplasm	kinase	2.242e-08	4.27816e-09	up	2.18979	2.18979	1.13079
Fcγ Receptor-mediated Phagocytosis in Macrophages and Monocytes	2.43	0.172	-2	MYO5A	myosin VA	Cytoplasm	enzyme	5.77123e-11	4.30966e-12	down	3.00758	-3.00758	-1.5886
Fcγ Receptor-mediated Phagocytosis in Macrophages and Monocytes	2.43	0.172	-2	HMOX1	heme oxygenase 1	Cytoplasm	enzyme	4.04794e-16	6.11375e-19	up	4.75638	4.75638	2.24986
Fcγ Receptor-mediated Phagocytosis in Macrophages and Monocytes	2.43	0.172	-2	PAK1	p21 (RAC1) activated kinase 1	Cytoplasm	kinase	2.28821e-11	1.40818e-12	down	2.47453	-2.47453	-1.30715
Fcγ Receptor-mediated Phagocytosis in Macrophages and Monocytes	2.43	0.172	-2	ACTA2	actin, alpha 2, smooth muscle, aorta	Cytoplasm	other	2.31994e-12	8.34034e-14	down	2.15447	-2.15447	-1.10733
Fcγ Receptor-mediated Phagocytosis in Macrophages and Monocytes	2.43	0.172	-2	VAV3	vav guanine nucleotide exchange factor 3	Extracellular Space	cytokine	4.45584e-08	9.30602e-09	up	3.17216	3.17216	1.66547
Fcγ Receptor-mediated Phagocytosis in Macrophages and Monocytes	2.43	0.172	-2	LYN	LYN proto-oncogene, Src family tyrosine kinase	Cytoplasm	kinase	1.9897e-07	4.92333e-08	down	2.10363	-2.10363	-1.07288
Fcγ Receptor-mediated Phagocytosis in Macrophages and Monocytes	2.43	0.172	-2	VAMP3	vesicle associated membrane protein 3	Plasma Membrane	other	3.11824e-12	1.18733e-13	down	2.19126	-2.19126	-1.13176
Fcγ Receptor-mediated Phagocytosis in Macrophages and Monocytes	2.43	0.172	-2	PRKCE	protein kinase C epsilon	Cytoplasm	kinase	4.82095e-09	7.50499e-10	down	2.62727	-2.62727	-1.39357
Fcγ Receptor-mediated Phagocytosis in Macrophages and Monocytes	2.43	0.172	-2	AKT3	AKT serine/threonine kinase 3	Cytoplasm	kinase	3.36787e-09	4.99419e-10	down	2.33262	-2.33262	-1.22195
Fcγ Receptor-mediated Phagocytosis in Macrophages and Monocytes	2.43	0.172	-2	PRKCH	protein kinase C eta	Cytoplasm	kinase	5.15149e-11	3.74308e-12	down	3.09998	-3.09998	-1.63226
Fcγ Receptor-mediated Phagocytosis in Macrophages and Monocytes	2.43	0.172	-2	ACTG2	actin, gamma 2, smooth muscle, enteric	Cytoplasm	other	2.36262e-07	5.96832e-08	down	2.53055	-2.53055	-1.33945
Paxillin Signaling	2.4	0.16	-1.213	RAP1B	RAP1B, member of RAS oncogene family	Cytoplasm	enzyme	5.71809e-11	4.25828e-12	down	3.7316	-3.7316	-1.89979
Paxillin Signaling	2.4	0.16	-1.213	RALA	RAS like proto-oncogene A	Cytoplasm	enzyme	1.03778e-12	3.04108e-14	down	2.10141	-2.10141	-1.07136
Paxillin Signaling	2.4	0.16	-1.213	CSK	C-terminal Src kinase	Cytoplasm	kinase	8.73274e-11	7.14031e-12	down	2.11933	-2.11933	-1.08361
Paxillin Signaling	2.4	0.16	-1.213	PIK3R1	phosphoinositide-3-kinase regulatory subunit 1	Cytoplasm	kinase	6.31517e-09	1.02209e-09	up	2.10717	2.10717	1.07531
Paxillin Signaling	2.4	0.16	-1.213	ITGA2	integrin subunit alpha 2	Plasma Membrane	transmembrane receptor	1.03968e-15	2.70459e-18	up	3.62314	3.62314	1.85724
Paxillin Signaling	2.4	0.16	-1.213	RAC1	Rac family small GTPase 1	Plasma Membrane	enzyme	9.74029e-16	2.35993e-18	down	3.9564	-3.9564	-1.98419
Paxillin Signaling	2.4	0.16	-1.213	ITGA10	integrin subunit alpha 10	Plasma Membrane	other	2.30266e-12	8.26279e-14	up	2.80421	2.80421	1.48759
Paxillin Signaling	2.4	0.16	-1.213	RAP1A	RAP1A, member of RAS oncogene family	Cytoplasm	enzyme	5.60714e-13	1.40143e-14	down	3.07254	-3.07254	-1.61943
Paxillin Signaling	2.4	0.16	-1.213	PIK3R3	phosphoinositide-3-kinase regulatory subunit 3	Cytoplasm	kinase	2.242e-08	4.27816e-09	up	2.18979	2.18979	1.13079
Paxillin Signaling	2.4	0.16	-1.213	PTK2	protein tyrosine kinase 2	Cytoplasm	kinase	2.40253e-13	4.7977e-15	down	2.79094	-2.79094	-1.48075
Paxillin Signaling	2.4	0.16	-1.213	PAK1	p21 (RAC1) activated kinase 1	Cytoplasm	kinase	2.28821e-11	1.40818e-12	down	2.47453	-2.47453	-1.30715
Paxillin Signaling	2.4	0.16	-1.213	RRAS2	RAS related 2	Plasma Membrane	enzyme	5.95714e-12	2.65268e-13	down	2.69374	-2.69374	-1.42961
Paxillin Signaling	2.4	0.16	-1.213	ACTA2	actin, alpha 2, smooth muscle, aorta	Cytoplasm	other	2.31994e-12	8.34034e-14	down	2.15447	-2.15447	-1.10733
Paxillin Signaling	2.4	0.16	-1.213	GAB1	GRB2 associated binding protein 1	Cytoplasm	kinase	2.28313e-06	7.11317e-07	up	2.19052	2.19052	1.13127
Paxillin Signaling	2.4	0.16	-1.213	SOS1	SOS Ras/Rac guanine nucleotide exchange factor 1	Cytoplasm	other	1.3713e-07	3.25916e-08	up	2.07165	2.07165	1.05078
Paxillin Signaling	2.4	0.16	-1.213	ITGAV	integrin subunit alpha V	Plasma Membrane	transmembrane receptor	3.50857e-11	2.37215e-12	down	3.16075	-3.16075	-1.66027
Paxillin Signaling	2.4	0.16	-1.213	PIK3CD	phosphatidylinositol-4,5-bisphosphate 3-kinase catalytic subunit delta	Cytoplasm	kinase	4.09814e-09	6.26688e-10	down	2.79451	-2.79451	-1.48259
Paxillin Signaling	2.4	0.16	-1.213	ACTG2	actin, gamma 2, smooth muscle, enteric	Cytoplasm	other	2.36262e-07	5.96832e-08	down	2.53055	-2.53055	-1.33945
Paxillin Signaling	2.4	0.16	-1.213	VCL	vinculin	Plasma Membrane	enzyme	4.91444e-15	2.795e-17	down	3.31408	-3.31408	-1.72861
Renin-Angiotensin Signaling	2.39	0.156	-1.606	RAP1B	RAP1B, member of RAS oncogene family	Cytoplasm	enzyme	5.71809e-11	4.25828e-12	down	3.7316	-3.7316	-1.89979
Renin-Angiotensin Signaling	2.39	0.156	-1.606	PRKACB	protein kinase cAMP-activated catalytic subunit beta	Cytoplasm	kinase	7.82228e-11	6.24227e-12	down	3.29471	-3.29471	-1.72015
Renin-Angiotensin Signaling	2.39	0.156	-1.606	RALA	RAS like proto-oncogene A	Cytoplasm	enzyme	1.03778e-12	3.04108e-14	down	2.10141	-2.10141	-1.07136
Renin-Angiotensin Signaling	2.39	0.156	-1.606	PIK3R1	phosphoinositide-3-kinase regulatory subunit 1	Cytoplasm	kinase	6.31517e-09	1.02209e-09	up	2.10717	2.10717	1.07531
Renin-Angiotensin Signaling	2.39	0.156	-1.606	RAC1	Rac family small GTPase 1	Plasma Membrane	enzyme	9.74029e-16	2.35993e-18	down	3.9564	-3.9564	-1.98419
Renin-Angiotensin Signaling	2.39	0.156	-1.606	ITPR1	inositol 1,4,5-trisphosphate receptor type 1	Cytoplasm	ion channel	4.18553e-12	1.71862e-13	up	2.10799	2.10799	1.07587
Renin-Angiotensin Signaling	2.39	0.156	-1.606	STAT3	signal transducer and activator of transcription 3	Nucleus	transcription regulator	1.31008e-12	4.08628e-14	up	2.15947	2.15947	1.11068
Renin-Angiotensin Signaling	2.39	0.156	-1.606	RAP1A	RAP1A, member of RAS oncogene family	Cytoplasm	enzyme	5.60714e-13	1.40143e-14	down	3.07254	-3.07254	-1.61943
Renin-Angiotensin Signaling	2.39	0.156	-1.606	PIK3R3	phosphoinositide-3-kinase regulatory subunit 3	Cytoplasm	kinase	2.242e-08	4.27816e-09	up	2.18979	2.18979	1.13079
Renin-Angiotensin Signaling	2.39	0.156	-1.606	PTK2	protein tyrosine kinase 2	Cytoplasm	kinase	2.40253e-13	4.7977e-15	down	2.79094	-2.79094	-1.48075
Renin-Angiotensin Signaling	2.39	0.156	-1.606	SHC1	SHC adaptor protein 1	Cytoplasm	other	1.37217e-12	4.33244e-14	up	2.14646	2.14646	1.10196
Renin-Angiotensin Signaling	2.39	0.156	-1.606	PAK1	p21 (RAC1) activated kinase 1	Cytoplasm	kinase	2.28821e-11	1.40818e-12	down	2.47453	-2.47453	-1.30715
Renin-Angiotensin Signaling	2.39	0.156	-1.606	RRAS2	RAS related 2	Plasma Membrane	enzyme	5.95714e-12	2.65268e-13	down	2.69374	-2.69374	-1.42961
Renin-Angiotensin Signaling	2.39	0.156	-1.606	CCL2	C-C motif chemokine ligand 2	Extracellular Space	cytokine	1.8003e-10	1.68827e-11	down	3.77456	-3.77456	-1.91631
Renin-Angiotensin Signaling	2.39	0.156	-1.606	GAB1	GRB2 associated binding protein 1	Cytoplasm	kinase	2.28313e-06	7.11317e-07	up	2.19052	2.19052	1.13127
Renin-Angiotensin Signaling	2.39	0.156	-1.606	SOS1	SOS Ras/Rac guanine nucleotide exchange factor 1	Cytoplasm	other	1.3713e-07	3.25916e-08	up	2.07165	2.07165	1.05078
Renin-Angiotensin Signaling	2.39	0.156	-1.606	PRKCE	protein kinase C epsilon	Cytoplasm	kinase	4.82095e-09	7.50499e-10	down	2.62727	-2.62727	-1.39357
Renin-Angiotensin Signaling	2.39	0.156	-1.606	PRKCH	protein kinase C eta	Cytoplasm	kinase	5.15149e-11	3.74308e-12	down	3.09998	-3.09998	-1.63226
Renin-Angiotensin Signaling	2.39	0.156	-1.606	PIK3CD	phosphatidylinositol-4,5-bisphosphate 3-kinase catalytic subunit delta	Cytoplasm	kinase	4.09814e-09	6.26688e-10	down	2.79451	-2.79451	-1.48259
Renin-Angiotensin Signaling	2.39	0.156	-1.606	ELK1	ELK1, ETS transcription factor	Nucleus	transcription regulator	1.66413e-10	1.53511e-11	down	2.89408	-2.89408	-1.53311
Role of NANOG in Mammalian Embryonic Stem Cell Pluripotency	2.39	0.156	0	RAP1B	RAP1B, member of RAS oncogene family	Cytoplasm	enzyme	5.71809e-11	4.25828e-12	down	3.7316	-3.7316	-1.89979
Role of NANOG in Mammalian Embryonic Stem Cell Pluripotency	2.39	0.156	0	RALA	RAS like proto-oncogene A	Cytoplasm	enzyme	1.03778e-12	3.04108e-14	down	2.10141	-2.10141	-1.07136
Role of NANOG in Mammalian Embryonic Stem Cell Pluripotency	2.39	0.156	0	WNT3	Wnt family member 3	Extracellular Space	other	2.26418e-11	1.38877e-12	down	2.55006	-2.55006	-1.35053
[truncated: 3,572 more rows]
